# Supplementary material for: Differences in Starvation-Induced Autophagy Response and miRNA Expression Between Rat Mammary Epithelial and Cancer Cells: Uncovering the Role of miR-218-5p
Source: Cancers (Basel). 2025 Jul 23;17(15):2446. doi: 10.3390/cancers17152446 (PMC12346175; doi:10.3390/cancers17152446)
Supplement: Supplementary file 1 [file cancers-17-02446-s001.zip]

Archive with 5 entries (5 files):
- Figure S1.pdf
- Figure S2.pdf
- Figure S3.pdf
- Table S4.xlsx
- Tables S1-S3.pdf
