# Supplementary material for: Differences in Starvation-Induced Autophagy Response and miRNA Expression Between Rat Mammary Epithelial and Cancer Cells: Uncovering the Role of miR-218-5p
Source: Cancers (Basel). 2025 Jul 23;17(15):2446. doi: 10.3390/cancers17152446 (PMC12346175; doi:10.3390/cancers17152446)
Supplement: Supplementary file 1 [file cancers-17-02446-s001.zip › Table S4.xlsx]

## Sheet: MiR-Tar Base (genes) hum
ID	Species(miRNA)	Species(Target)	miRNA	Target	Reporter assay	Western blot	qPCR	Microarray	NGS	pSILAC	Other	CLIP-Seq	Sum	Number of paper
MIRT004542	hsa	hsa	hsa-miR-218-5p	NACC1	1	2	2	1	0	0	1	0	7	2
MIRT006048	hsa	hsa	hsa-miR-218-5p	ROBO1	1	1	1	1	1	0	0	1	6	5
MIRT003708	hsa	hsa	hsa-miR-218-5p	LASP1	1	1	1	1	1	0	1	0	6	4
MIRT006046	hsa	hsa	hsa-miR-218-5p	BIRC5	1	0	1	1	1	0	0	1	5	8
MIRT004541	hsa	hsa	hsa-miR-218-5p	VOPP1	1	1	1	1	0	0	1	0	5	3
MIRT006047	hsa	hsa	hsa-miR-218-5p	GJA1	1	0	1	1	1	0	0	1	5	3
MIRT007049	hsa	hsa	hsa-miR-218-5p	TOB1	1	1	1	1	1	0	0	0	5	3
MIRT024210	hsa	hsa	hsa-miR-218-5p	COL1A1	0	0	1	0	0	0	4	0	5	2
MIRT505658	hsa	hsa	hsa-miR-218-5p	SHMT1	1	1	0	0	1	0	0	1	4	5
MIRT001062	hsa	hsa	hsa-miR-218-5p	LAMB3	1	1	1	0	0	0	1	0	4	3
MIRT006105	hsa	hsa	hsa-miR-218-5p	RICTOR	1	1	1	0	1	0	0	0	4	3
MIRT003707	hsa	hsa	hsa-miR-218-5p	NFE2L1	0	0	1	1	1	0	1	0	4	2
MIRT005004	hsa	hsa	hsa-miR-218-5p	ACTN1	1	0	1	0	1	0	1	0	4	2
MIRT438682	hsa	hsa	hsa-miR-218-5p	SH3GL1	1	1	1	0	1	0	0	0	4	2
MIRT004030	hsa	hsa	hsa-miR-218-5p	IKBKB	1	1	1	0	0	0	1	0	4	1
MIRT439897	hsa	hsa	hsa-miR-218-5p	PRKDC	1	1	1	0	1	0	0	0	4	1
MIRT731733	hsa	hsa	hsa-miR-218-5p	POU2F2	1	1	1	0	1	0	0	0	4	1
MIRT755697	gga	gga	gga-miR-218-5p	NPAS2	0	0	0	0	0	0	0	0	4	1
MIRT755698	gga	gga	gga-miR-218-5p	CA2	0	0	0	0	0	0	0	0	4	1
MIRT732998	ssc	ssc	ssc-miR-218-5p	SOCS3	1	1	1	0	1	0	0	0	4	0
MIRT006749	hsa	hsa	hsa-miR-218-5p	SFRP2	1	1	1	0	0	0	0	0	3	3
MIRT007048	hsa	hsa	hsa-miR-218-5p	DKK2	1	1	1	0	0	0	0	0	3	2
MIRT007258	hsa	hsa	hsa-miR-218-5p	BMI1	1	1	1	0	0	0	0	0	3	2
MIRT001057	hsa	hsa	hsa-miR-218-5p	MBNL2	0	1	1	0	0	0	1	0	3	1
MIRT001058	hsa	hsa	hsa-miR-218-5p	EFNA1	0	1	1	0	0	0	1	0	3	1
MIRT001059	hsa	hsa	hsa-miR-218-5p	NUP93	0	1	1	0	0	0	1	0	3	1
MIRT001060	hsa	hsa	hsa-miR-218-5p	MRPS27	0	1	1	0	0	0	1	0	3	1
MIRT001061	hsa	hsa	hsa-miR-218-5p	EBP	0	1	1	0	0	0	1	0	3	1
MIRT003711	hsa	hsa	hsa-miR-218-5p	MAFG	0	0	1	1	0	0	1	0	3	1
MIRT004246	hsa	hsa	hsa-miR-218-5p	SP1	1	0	1	0	0	0	1	0	3	1
MIRT005001	hsa	hsa	hsa-miR-218-5p	BIRC6	1	0	1	0	0	0	1	0	3	1
MIRT005005	hsa	hsa	hsa-miR-218-5p	STAM2	1	0	1	0	0	0	1	0	3	1
MIRT006526	mmu	mmu	mmu-miR-218-5p	Onecut2	1	0	1	0	0	0	1	0	3	1
MIRT007145	hsa	hsa	hsa-miR-218-5p	CDK6	1	1	0	0	1	0	0	0	3	1
MIRT052918	hsa	hsa	hsa-miR-218-5p	HMGB1	1	1	1	0	0	0	0	0	3	1
MIRT054127	hsa	hsa	hsa-miR-218-5p	PDGFRA	1	0	1	1	0	0	0	0	3	1
MIRT054280	hsa	hsa	hsa-miR-218-5p	GLI2	1	1	1	0	0	0	0	0	3	1
MIRT054406	hsa	hsa	hsa-miR-218-5p	OTUD7B	1	1	1	0	0	0	0	0	3	1
MIRT054479	hsa	hsa	hsa-miR-218-5p	RUNX2	1	1	1	0	0	0	0	0	3	1
MIRT437967	hsa	hsa	hsa-miR-218-5p	CDH2	1	1	1	0	0	0	0	0	3	1
MIRT437974	hsa	hsa	hsa-miR-218-5p	TFF1	1	1	1	0	0	0	0	0	3	1
MIRT731771	hsa	hsa	hsa-miR-218-5p	SMO	1	1	1	0	0	0	0	0	3	1
MIRT755952	hsa	hsa	hsa-miR-218-5p	TTC39C	0	0	0	0	0	0	0	0	3	1
MIRT755953	hsa	hsa	hsa-miR-218-5p	SEMA4A	0	0	0	0	0	0	0	0	3	1
MIRT733767	hsa	hsa	hsa-miR-218-5p	LRRC28	1	1	1	0	0	0	0	0	3	0
MIRT735520	hsa	hsa	hsa-miR-218-5p	BMX	1	1	1	0	0	0	0	0	3	0
MIRT735742	hsa	hsa	hsa-miR-218-5p	CTNND2	1	1	1	0	0	0	0	0	3	0
MIRT736205	mmu	mmu	mmu-miR-218-5p	Ddx58	1	1	1	0	0	0	0	0	3	0
MIRT024213	hsa	hsa	hsa-miR-218-5p	SLC38A1	0	0	0	0	1	0	0	1	2	7
MIRT085093	hsa	hsa	hsa-miR-218-5p	IFNAR2	0	0	0	0	1	0	0	1	2	6
MIRT090512	hsa	hsa	hsa-miR-218-5p	SLC25A36	0	0	0	0	1	0	0	1	2	6
MIRT513780	hsa	hsa	hsa-miR-218-5p	PAWR	0	0	0	0	1	0	0	1	2	6
MIRT522379	hsa	hsa	hsa-miR-218-5p	NAA15	0	0	0	0	1	0	0	1	2	6
MIRT024223	hsa	hsa	hsa-miR-218-5p	FOXN2	0	0	0	0	1	0	0	1	2	5
MIRT440384	hsa	hsa	hsa-miR-218-5p	KIAA1161	0	0	0	0	1	0	0	1	2	5
MIRT024215	hsa	hsa	hsa-miR-218-5p	TPD52	0	0	0	0	1	0	0	1	2	4
MIRT024236	hsa	hsa	hsa-miR-218-5p	BTF3L4	0	0	0	0	1	0	0	1	2	4
MIRT024251	hsa	hsa	hsa-miR-218-5p	PUM2	0	0	0	0	1	0	0	1	2	4
MIRT112192	hsa	hsa	hsa-miR-218-5p	BTG2	0	0	0	0	1	0	0	1	2	4
MIRT125965	hsa	hsa	hsa-miR-218-5p	SHOC2	0	0	0	0	1	0	0	1	2	4
MIRT296591	hsa	hsa	hsa-miR-218-5p	FAM217B	0	0	0	0	1	0	0	1	2	4
MIRT299659	hsa	hsa	hsa-miR-218-5p	HNRNPA3	0	0	0	0	1	0	0	1	2	4
MIRT504743	hsa	hsa	hsa-miR-218-5p	MTPAP	0	0	0	0	1	0	0	1	2	4
MIRT506054	hsa	hsa	hsa-miR-218-5p	PPP6C	0	0	0	0	1	0	0	1	2	4
MIRT511824	hsa	hsa	hsa-miR-218-5p	H2AFX	0	0	0	0	1	0	0	1	2	4
MIRT528440	hsa	hsa	hsa-miR-218-5p	SLC35C2	0	0	0	0	1	0	0	1	2	4
MIRT548088	hsa	hsa	hsa-miR-218-5p	GFPT1	0	0	0	0	1	0	0	1	2	4
MIRT548639	hsa	hsa	hsa-miR-218-5p	DAZAP1	0	0	0	0	1	0	0	1	2	4
MIRT549535	hsa	hsa	hsa-miR-218-5p	NDUFA6	0	0	0	0	1	0	0	1	2	4
MIRT555388	hsa	hsa	hsa-miR-218-5p	PPP1CC	0	0	0	0	1	0	0	1	2	4
MIRT610194	hsa	hsa	hsa-miR-218-5p	CD99	0	0	0	0	1	0	0	1	2	4
MIRT024212	hsa	hsa	hsa-miR-218-5p	AHI1	0	0	0	0	1	0	0	1	2	3
MIRT024235	hsa	hsa	hsa-miR-218-5p	RNF219	0	0	0	0	1	0	0	1	2	3
MIRT024252	hsa	hsa	hsa-miR-218-5p	HECTD2	0	0	0	0	1	0	0	1	2	3
MIRT312642	hsa	hsa	hsa-miR-218-5p	MFAP3	0	0	0	0	1	0	0	1	2	3
MIRT439296	hsa	hsa	hsa-miR-218-5p	WARS	0	0	0	0	1	0	0	1	2	3
MIRT440405	hsa	hsa	hsa-miR-218-5p	KCNK6	0	0	0	0	1	0	0	1	2	3
MIRT024247	hsa	hsa	hsa-miR-218-5p	TNIP2	0	0	0	0	1	0	0	1	2	2
MIRT057227	hsa	hsa	hsa-miR-218-5p	GHITM	0	0	0	0	1	0	0	1	2	2
MIRT192837	hsa	hsa	hsa-miR-218-5p	BLOC1S6	0	0	0	0	1	0	0	1	2	2
MIRT196099	hsa	hsa	hsa-miR-218-5p	MPRIP	0	0	0	0	1	0	0	1	2	2
MIRT286390	hsa	hsa	hsa-miR-218-5p	NUFIP2	0	0	0	0	1	0	0	1	2	2
MIRT327205	hsa	hsa	hsa-miR-218-5p	ZFX	0	0	0	0	1	0	0	1	2	2
MIRT409697	hsa	hsa	hsa-miR-218-5p	ANKRD27	0	0	0	0	1	0	0	1	2	2
MIRT438024	hsa	hsa	hsa-miR-218-5p	EGFR	1	0	0	0	1	0	0	0	2	2
MIRT441935	hsa	hsa	hsa-miR-218-5p	RIMKLB	0	0	0	0	1	0	0	1	2	2
MIRT442989	hsa	hsa	hsa-miR-218-5p	CCDC74B	0	0	0	0	1	0	0	1	2	2
MIRT443644	hsa	hsa	hsa-miR-218-5p	CCDC74A	0	0	0	0	1	0	0	1	2	2
MIRT443964	hsa	hsa	hsa-miR-218-5p	FAM198B	0	0	0	0	1	0	0	1	2	2
MIRT445186	hsa	hsa	hsa-miR-218-5p	CCDC88C	0	0	0	0	1	0	0	1	2	2
MIRT446276	hsa	hsa	hsa-miR-218-5p	C17orf102	0	0	0	0	1	0	0	1	2	2
MIRT448607	hsa	hsa	hsa-miR-218-5p	PAK2	0	0	0	0	1	0	0	1	2	2
MIRT449642	hsa	hsa	hsa-miR-218-5p	CASS4	0	0	0	0	1	0	0	1	2	2
MIRT449869	hsa	hsa	hsa-miR-218-5p	PRLR	0	0	0	0	1	0	0	1	2	2
MIRT450075	hsa	hsa	hsa-miR-218-5p	ZNF354C	0	0	0	0	1	0	0	1	2	2
MIRT454153	hsa	hsa	hsa-miR-218-5p	HIST1H2BK	0	0	0	0	1	0	0	1	2	2
MIRT464638	hsa	hsa	hsa-miR-218-5p	UBE2V1	0	0	0	0	1	0	0	1	2	2
MIRT465843	hsa	hsa	hsa-miR-218-5p	TMEM64	0	0	0	0	1	0	0	1	2	2
MIRT465901	hsa	hsa	hsa-miR-218-5p	TMEM189-UBE2V1	0	0	0	0	1	0	0	1	2	2
MIRT465981	hsa	hsa	hsa-miR-218-5p	TMEM189	0	0	0	0	1	0	0	1	2	2
MIRT471928	hsa	hsa	hsa-miR-218-5p	NRAS	0	0	0	0	1	0	0	1	2	2
MIRT477510	hsa	hsa	hsa-miR-218-5p	ELL2	0	0	0	0	1	0	0	1	2	2
MIRT497631	hsa	hsa	hsa-miR-218-5p	GLDN	0	0	0	0	1	0	0	1	2	2
MIRT504295	hsa	hsa	hsa-miR-218-5p	KIAA1804	0	0	0	0	1	0	0	1	2	2
MIRT537696	hsa	hsa	hsa-miR-218-5p	ELOVL6	0	0	0	0	1	0	0	1	2	2
MIRT540923	hsa	hsa	hsa-miR-218-5p	OIP5	0	0	0	0	1	0	0	1	2	2
MIRT006748	hsa	hsa	hsa-miR-218-5p	SOST	1	0	0	0	0	0	0	0	1	2
MIRT024216	hsa	hsa	hsa-miR-218-5p	BLCAP	0	0	0	0	1	0	0	0	1	2
MIRT024222	hsa	hsa	hsa-miR-218-5p	CNTNAP2	0	0	0	0	1	0	0	0	1	2
MIRT024240	hsa	hsa	hsa-miR-218-5p	BTBD7	0	0	0	0	1	0	0	0	1	2
MIRT024242	hsa	hsa	hsa-miR-218-5p	COL4A1	0	0	0	0	1	0	0	0	1	2
MIRT581040	mmu	mmu	mmu-miR-218-5p	Sim1	0	0	0	0	1	0	0	0	1	2
MIRT581651	mmu	mmu	mmu-miR-218-5p	Prdm1	0	0	0	0	1	0	0	0	1	2
MIRT582320	mmu	mmu	mmu-miR-218-5p	Nab1	0	0	0	0	1	0	0	0	1	2
MIRT541322	hsa	hsa	hsa-miR-218-5p	GDE1	0	0	0	0	1	0	0	1	2	2
MIRT542685	hsa	hsa	hsa-miR-218-5p	SALL3	0	0	0	0	1	0	0	1	2	2
MIRT545816	hsa	hsa	hsa-miR-218-5p	ZNF566	0	0	0	0	1	0	0	1	2	2
MIRT546781	hsa	hsa	hsa-miR-218-5p	RHOQ	0	0	0	0	1	0	0	1	2	2
MIRT549014	hsa	hsa	hsa-miR-218-5p	CCDC6	0	0	0	0	1	0	0	1	2	2
MIRT551579	hsa	hsa	hsa-miR-218-5p	CDKN2AIP	0	0	0	0	1	0	0	1	2	2
MIRT552986	hsa	hsa	hsa-miR-218-5p	VAT1	0	0	0	0	1	0	0	1	2	2
MIRT555478	hsa	hsa	hsa-miR-218-5p	POC1B-GALNT4	0	0	0	0	1	0	0	1	2	2
MIRT556442	hsa	hsa	hsa-miR-218-5p	LNPEP	0	0	0	0	1	0	0	1	2	2
MIRT557471	hsa	hsa	hsa-miR-218-5p	GPRC5B	0	0	0	0	1	0	0	1	2	2
MIRT557707	hsa	hsa	hsa-miR-218-5p	GALNT4	0	0	0	0	1	0	0	1	2	2
MIRT558064	hsa	hsa	hsa-miR-218-5p	ETNK1	0	0	0	0	1	0	0	1	2	2
MIRT558637	hsa	hsa	hsa-miR-218-5p	CNNM2	0	0	0	0	1	0	0	1	2	2
MIRT563206	hsa	hsa	hsa-miR-218-5p	ZNF813	0	0	0	0	1	0	0	1	2	2
MIRT566917	hsa	hsa	hsa-miR-218-5p	LMNB1	0	0	0	0	1	0	0	1	2	2
MIRT571835	hsa	hsa	hsa-miR-218-5p	PAIP2	0	0	0	0	1	0	0	1	2	2
MIRT572503	hsa	hsa	hsa-miR-218-5p	KSR2	0	0	0	0	1	0	0	1	2	2
MIRT609072	hsa	hsa	hsa-miR-218-5p	AGO1	0	0	0	0	1	0	0	1	2	2
MIRT611737	hsa	hsa	hsa-miR-218-5p	PDCD4	0	0	0	0	1	0	0	1	2	2
MIRT611862	hsa	hsa	hsa-miR-218-5p	SRRM4	0	0	0	0	1	0	0	1	2	2
MIRT627765	hsa	hsa	hsa-miR-218-5p	RAB30	0	0	0	0	1	0	0	1	2	2
MIRT638070	hsa	hsa	hsa-miR-218-5p	CYP24A1	0	0	0	0	1	0	0	1	2	2
MIRT642553	hsa	hsa	hsa-miR-218-5p	TEX9	0	0	0	0	1	0	0	1	2	2
MIRT648759	hsa	hsa	hsa-miR-218-5p	WDR66	0	0	0	0	1	0	0	1	2	2
MIRT650643	hsa	hsa	hsa-miR-218-5p	SEMA3G	0	0	0	0	1	0	0	1	2	2
MIRT687000	hsa	hsa	hsa-miR-218-5p	RPL35	0	0	0	0	1	0	0	1	2	2
MIRT693897	hsa	hsa	hsa-miR-218-5p	HNRNPA1L2	0	0	0	0	1	0	0	1	2	2
MIRT698517	hsa	hsa	hsa-miR-218-5p	TFRC	0	0	0	0	1	0	0	1	2	2
MIRT700032	hsa	hsa	hsa-miR-218-5p	RPP25	0	0	0	0	1	0	0	1	2	2
MIRT701262	hsa	hsa	hsa-miR-218-5p	NUP210	0	0	0	0	1	0	0	1	2	2
MIRT702881	hsa	hsa	hsa-miR-218-5p	HNRNPA1	0	0	0	0	1	0	0	1	2	2
MIRT006839	hsa	hsa	hsa-miR-218-5p	HOXB3	1	0	0	0	0	0	0	0	1	1
MIRT024211	hsa	hsa	hsa-miR-218-5p	EFNB2	0	0	0	0	1	0	0	0	1	1
MIRT024214	hsa	hsa	hsa-miR-218-5p	ATP6V0E1	0	0	0	0	1	0	0	0	1	1
MIRT024217	hsa	hsa	hsa-miR-218-5p	SSH1	0	0	0	0	1	0	0	0	1	1
MIRT024218	hsa	hsa	hsa-miR-218-5p	RNF38	0	0	0	0	1	0	0	0	1	1
MIRT024219	hsa	hsa	hsa-miR-218-5p	KLF9	0	0	0	0	1	0	0	0	1	1
MIRT024220	hsa	hsa	hsa-miR-218-5p	OLIG2	0	0	0	0	1	0	0	0	1	1
MIRT024221	hsa	hsa	hsa-miR-218-5p	SERINC3	0	0	0	0	1	0	0	0	1	1
MIRT024224	hsa	hsa	hsa-miR-218-5p	AGPAT5	0	0	0	0	1	0	0	0	1	1
MIRT024225	hsa	hsa	hsa-miR-218-5p	KLHL13	0	0	0	0	1	0	0	0	1	1
MIRT024226	hsa	hsa	hsa-miR-218-5p	PHC3	0	0	0	0	1	0	0	0	1	1
MIRT024227	hsa	hsa	hsa-miR-218-5p	AKAP8	0	0	0	0	1	0	0	0	1	1
MIRT024228	hsa	hsa	hsa-miR-218-5p	RIT1	0	0	0	0	1	0	0	0	1	1
MIRT024229	hsa	hsa	hsa-miR-218-5p	CENPO	0	0	0	0	1	0	0	0	1	1
MIRT024230	hsa	hsa	hsa-miR-218-5p	KIAA1462	0	0	0	0	1	0	0	0	1	1
MIRT024231	hsa	hsa	hsa-miR-218-5p	SLC11A2	0	0	0	0	1	0	0	0	1	1
MIRT024232	hsa	hsa	hsa-miR-218-5p	SREK1	0	0	0	0	1	0	0	0	1	1
MIRT024233	hsa	hsa	hsa-miR-218-5p	GLCE	0	0	0	0	1	0	0	0	1	1
MIRT024234	hsa	hsa	hsa-miR-218-5p	PTPN11	0	0	0	0	1	0	0	0	1	1
MIRT024237	hsa	hsa	hsa-miR-218-5p	RARA	0	0	0	0	1	0	0	0	1	1
MIRT024238	hsa	hsa	hsa-miR-218-5p	FAM13B	0	0	0	0	1	0	0	0	1	1
MIRT024239	hsa	hsa	hsa-miR-218-5p	GPM6A	0	0	0	0	1	0	0	0	1	1
MIRT024241	hsa	hsa	hsa-miR-218-5p	RHBDD1	0	0	0	0	1	0	0	0	1	1
MIRT024243	hsa	hsa	hsa-miR-218-5p	KATNAL1	0	0	0	0	1	0	0	0	1	1
MIRT024244	hsa	hsa	hsa-miR-218-5p	CAMTA1	0	0	0	0	1	0	0	0	1	1
MIRT024245	hsa	hsa	hsa-miR-218-5p	ETS2	0	0	0	0	1	0	0	0	1	1
MIRT024246	hsa	hsa	hsa-miR-218-5p	POGK	0	0	0	0	1	0	0	0	1	1
MIRT024248	hsa	hsa	hsa-miR-218-5p	TTC33	0	0	0	0	1	0	0	0	1	1
MIRT024249	hsa	hsa	hsa-miR-218-5p	DUSP18	0	0	0	0	1	0	0	0	1	1
MIRT024250	hsa	hsa	hsa-miR-218-5p	THOC2	0	0	0	0	1	0	0	0	1	1
MIRT046980	hsa	hsa	hsa-miR-218-5p	ARL6	0	0	0	0	1	0	0	0	1	1
MIRT046981	hsa	hsa	hsa-miR-218-5p	ZNF711	0	0	0	0	1	0	0	0	1	1
MIRT046982	hsa	hsa	hsa-miR-218-5p	TTC21B	0	0	0	0	1	0	0	0	1	1
MIRT046983	hsa	hsa	hsa-miR-218-5p	SSR1	0	0	0	0	1	0	0	0	1	1
MIRT046984	hsa	hsa	hsa-miR-218-5p	ZC3H18	0	0	0	0	1	0	0	0	1	1
MIRT046985	hsa	hsa	hsa-miR-218-5p	MLX	0	0	0	0	1	0	0	0	1	1
MIRT046986	hsa	hsa	hsa-miR-218-5p	HBS1L	0	0	0	0	1	0	0	0	1	1
MIRT046987	hsa	hsa	hsa-miR-218-5p	KLHL31	0	0	0	0	1	0	0	0	1	1
MIRT046988	hsa	hsa	hsa-miR-218-5p	RPL12	0	0	0	0	1	0	0	0	1	1
MIRT046989	hsa	hsa	hsa-miR-218-5p	ARSG	0	0	0	0	1	0	0	0	1	1
MIRT046990	hsa	hsa	hsa-miR-218-5p	ZNF407	0	0	0	0	1	0	0	0	1	1
MIRT046991	hsa	hsa	hsa-miR-218-5p	RPS25	0	0	0	0	1	0	0	0	1	1
MIRT046992	hsa	hsa	hsa-miR-218-5p	RPS13	0	0	0	0	1	0	0	0	1	1
MIRT046993	hsa	hsa	hsa-miR-218-5p	PRRC2C	0	0	0	0	1	0	0	0	1	1
MIRT046994	hsa	hsa	hsa-miR-218-5p	FKBP1A	0	0	0	0	1	0	0	0	1	1
MIRT046995	hsa	hsa	hsa-miR-218-5p	DST	0	0	0	0	1	0	0	0	1	1
MIRT046996	hsa	hsa	hsa-miR-218-5p	EARS2	0	0	0	0	1	0	0	0	1	1
MIRT046997	hsa	hsa	hsa-miR-218-5p	SBNO1	0	0	0	0	1	0	0	0	1	1
MIRT046998	hsa	hsa	hsa-miR-218-5p	PPIA	0	0	0	0	1	0	0	0	1	1
MIRT075503	hsa	hsa	hsa-miR-218-5p	RFWD3	0	0	0	0	1	0	0	0	1	1
MIRT093078	hsa	hsa	hsa-miR-218-5p	SLC7A11	0	0	0	0	1	0	0	0	1	1
MIRT121011	hsa	hsa	hsa-miR-218-5p	FOXP1	0	0	0	0	1	0	0	0	1	1
MIRT133542	hsa	hsa	hsa-miR-218-5p	GOLGA3	0	0	0	0	1	0	0	0	1	1
MIRT153185	hsa	hsa	hsa-miR-218-5p	MANBAL	0	0	0	0	1	0	0	0	1	1
MIRT162929	hsa	hsa	hsa-miR-218-5p	GNAI2	0	0	0	0	1	0	0	0	1	1
MIRT191721	hsa	hsa	hsa-miR-218-5p	ELMSAN1	0	0	0	0	1	0	0	0	1	1
MIRT256053	hsa	hsa	hsa-miR-218-5p	UCHL1	0	0	0	0	1	0	0	0	1	1
MIRT281712	hsa	hsa	hsa-miR-218-5p	ZNF609	0	0	0	0	1	0	0	0	1	1
MIRT303063	hsa	hsa	hsa-miR-218-5p	UGP2	0	0	0	0	1	0	0	0	1	1
MIRT305607	hsa	hsa	hsa-miR-218-5p	MBNL1	0	0	0	0	1	0	0	0	1	1
MIRT404930	hsa	hsa	hsa-miR-218-5p	TPM3	0	0	0	0	1	0	0	0	1	1
MIRT438613	hsa	hsa	hsa-miR-218-5p	RET	1	0	0	0	0	0	0	0	1	1
MIRT439172	hsa	hsa	hsa-miR-218-5p	ZZEF1	0	0	0	0	1	0	0	0	1	1
MIRT439173	hsa	hsa	hsa-miR-218-5p	ZXDC	0	0	0	0	1	0	0	0	1	1
MIRT439174	hsa	hsa	hsa-miR-218-5p	ZSCAN5A	0	0	0	0	1	0	0	0	1	1
MIRT439179	hsa	hsa	hsa-miR-218-5p	ZNF827	0	0	0	0	1	0	0	0	1	1
MIRT439184	hsa	hsa	hsa-miR-218-5p	ZNF776	0	0	0	0	1	0	0	0	1	1
MIRT439191	hsa	hsa	hsa-miR-218-5p	ZNF652	0	0	0	0	1	0	0	0	1	1
MIRT439193	hsa	hsa	hsa-miR-218-5p	ZNF608	0	0	0	0	1	0	0	0	1	1
MIRT439197	hsa	hsa	hsa-miR-218-5p	ZNF500	0	0	0	0	1	0	0	0	1	1
MIRT439198	hsa	hsa	hsa-miR-218-5p	ZNF496	0	0	0	0	1	0	0	0	1	1
MIRT439204	hsa	hsa	hsa-miR-218-5p	ZNF41	0	0	0	0	1	0	0	0	1	1
MIRT439205	hsa	hsa	hsa-miR-218-5p	ZNF3	0	0	0	0	1	0	0	0	1	1
MIRT439208	hsa	hsa	hsa-miR-218-5p	ZNF317	0	0	0	0	1	0	0	0	1	1
MIRT439232	hsa	hsa	hsa-miR-218-5p	ZFYVE26	0	0	0	0	1	0	0	0	1	1
MIRT439237	hsa	hsa	hsa-miR-218-5p	ZFP91	0	0	0	0	1	0	0	0	1	1
MIRT439238	hsa	hsa	hsa-miR-218-5p	ZFAT	0	0	0	0	1	0	0	0	1	1
MIRT439250	hsa	hsa	hsa-miR-218-5p	ZCCHC14	0	0	0	0	1	0	0	0	1	1
MIRT439251	hsa	hsa	hsa-miR-218-5p	ZC3H8	0	0	0	0	1	0	0	0	1	1
MIRT439252	hsa	hsa	hsa-miR-218-5p	ZC3H13	0	0	0	0	1	0	0	0	1	1
MIRT439253	hsa	hsa	hsa-miR-218-5p	ZC3H4	0	0	0	0	1	0	0	0	1	1
MIRT439254	hsa	hsa	hsa-miR-218-5p	ZBTB9	0	0	0	0	1	0	0	0	1	1
MIRT439260	hsa	hsa	hsa-miR-218-5p	ZBTB24	0	0	0	0	1	0	0	0	1	1
MIRT439267	hsa	hsa	hsa-miR-218-5p	YWHAB	0	0	0	0	1	0	0	0	1	1
MIRT439268	hsa	hsa	hsa-miR-218-5p	YTHDF1	0	0	0	0	1	0	0	0	1	1
MIRT439279	hsa	hsa	hsa-miR-218-5p	XKR6	0	0	0	0	1	0	0	0	1	1
MIRT439283	hsa	hsa	hsa-miR-218-5p	WNT5A	0	0	0	0	1	0	0	0	1	1
MIRT439285	hsa	hsa	hsa-miR-218-5p	WIPF2	0	0	0	0	1	0	0	0	1	1
MIRT439290	hsa	hsa	hsa-miR-218-5p	WDR1	0	0	0	0	1	0	0	0	1	1
MIRT439292	hsa	hsa	hsa-miR-218-5p	WDHD1	0	0	0	0	1	0	0	0	1	1
MIRT439298	hsa	hsa	hsa-miR-218-5p	VPS53	0	0	0	0	1	0	0	0	1	1
MIRT439304	hsa	hsa	hsa-miR-218-5p	VEZF1	0	0	0	0	1	0	0	0	1	1
MIRT439305	hsa	hsa	hsa-miR-218-5p	VEGFC	0	0	0	0	1	0	0	0	1	1
MIRT439309	hsa	hsa	hsa-miR-218-5p	VCAN	0	0	0	0	1	0	0	0	1	1
MIRT439310	hsa	hsa	hsa-miR-218-5p	VAV2	0	0	0	0	1	0	0	0	1	1
MIRT439322	hsa	hsa	hsa-miR-218-5p	USP47	0	0	0	0	1	0	0	0	1	1
MIRT439326	hsa	hsa	hsa-miR-218-5p	USP34	0	0	0	0	1	0	0	0	1	1
MIRT439336	hsa	hsa	hsa-miR-218-5p	USP22	0	0	0	0	1	0	0	0	1	1
MIRT439340	hsa	hsa	hsa-miR-218-5p	UNC5B	0	0	0	0	1	0	0	0	1	1
MIRT439346	hsa	hsa	hsa-miR-218-5p	UGGT2	0	0	0	0	1	0	0	0	1	1
MIRT439347	hsa	hsa	hsa-miR-218-5p	UCK2	0	0	0	0	1	0	0	0	1	1
MIRT439348	hsa	hsa	hsa-miR-218-5p	UBR7	0	0	0	0	1	0	0	0	1	1
MIRT439354	hsa	hsa	hsa-miR-218-5p	UBP1	0	0	0	0	1	0	0	0	1	1
MIRT439355	hsa	hsa	hsa-miR-218-5p	UBN2	0	0	0	0	1	0	0	0	1	1
MIRT439357	hsa	hsa	hsa-miR-218-5p	UBE2W	0	0	0	0	1	0	0	0	1	1
MIRT439360	hsa	hsa	hsa-miR-218-5p	UBE2H	0	0	0	0	1	0	0	0	1	1
MIRT439363	hsa	hsa	hsa-miR-218-5p	UBE2G2	0	0	0	0	1	0	0	0	1	1
MIRT439364	hsa	hsa	hsa-miR-218-5p	UBE2D3	0	0	0	0	1	0	0	0	1	1
MIRT439368	hsa	hsa	hsa-miR-218-5p	UBAP2	0	0	0	0	1	0	0	0	1	1
MIRT439376	hsa	hsa	hsa-miR-218-5p	TTYH3	0	0	0	0	1	0	0	0	1	1
MIRT439377	hsa	hsa	hsa-miR-218-5p	TTI1	0	0	0	0	1	0	0	0	1	1
MIRT439384	hsa	hsa	hsa-miR-218-5p	TSPAN18	0	0	0	0	1	0	0	0	1	1
MIRT439385	hsa	hsa	hsa-miR-218-5p	TSPAN14	0	0	0	0	1	0	0	0	1	1
MIRT439388	hsa	hsa	hsa-miR-218-5p	TRPS1	0	0	0	0	1	0	0	0	1	1
MIRT439389	hsa	hsa	hsa-miR-218-5p	TRIM65	0	0	0	0	1	0	0	0	1	1
MIRT439390	hsa	hsa	hsa-miR-218-5p	TRIM5	0	0	0	0	1	0	0	0	1	1
MIRT439391	hsa	hsa	hsa-miR-218-5p	TRIM39	0	0	0	0	1	0	0	0	1	1
MIRT439393	hsa	hsa	hsa-miR-218-5p	TRAPPC1	0	0	0	0	1	0	0	0	1	1
MIRT439394	hsa	hsa	hsa-miR-218-5p	TRAK2	0	0	0	0	1	0	0	0	1	1
MIRT439398	hsa	hsa	hsa-miR-218-5p	TPR	0	0	0	0	1	0	0	0	1	1
MIRT439402	hsa	hsa	hsa-miR-218-5p	TOP2A	0	0	0	0	1	0	0	0	1	1
MIRT439405	hsa	hsa	hsa-miR-218-5p	TNRC18	0	0	0	0	1	0	0	0	1	1
MIRT439417	hsa	hsa	hsa-miR-218-5p	TMPRSS3	0	0	0	0	1	0	0	0	1	1
MIRT439432	hsa	hsa	hsa-miR-218-5p	TMEM222	0	0	0	0	1	0	0	0	1	1
MIRT439437	hsa	hsa	hsa-miR-218-5p	TMEM14A	0	0	0	0	1	0	0	0	1	1
MIRT439448	hsa	hsa	hsa-miR-218-5p	TMEM101	0	0	0	0	1	0	0	0	1	1
MIRT439451	hsa	hsa	hsa-miR-218-5p	TMCO6	0	0	0	0	1	0	0	0	1	1
MIRT439453	hsa	hsa	hsa-miR-218-5p	TMBIM6	0	0	0	0	1	0	0	0	1	1
MIRT439454	hsa	hsa	hsa-miR-218-5p	TM4SF1	0	0	0	0	1	0	0	0	1	1
MIRT439455	hsa	hsa	hsa-miR-218-5p	TLN1	0	0	0	0	1	0	0	0	1	1
MIRT439456	hsa	hsa	hsa-miR-218-5p	THUMPD1	0	0	0	0	1	0	0	0	1	1
MIRT439459	hsa	hsa	hsa-miR-218-5p	THTPA	0	0	0	0	1	0	0	0	1	1
MIRT439464	hsa	hsa	hsa-miR-218-5p	TGFBRAP1	0	0	0	0	1	0	0	0	1	1
MIRT439467	hsa	hsa	hsa-miR-218-5p	TGFBR3	0	0	0	0	1	0	0	0	1	1
MIRT439470	hsa	hsa	hsa-miR-218-5p	TFIP11	0	0	0	0	1	0	0	0	1	1
MIRT439473	hsa	hsa	hsa-miR-218-5p	TFDP2	0	0	0	0	1	0	0	0	1	1
MIRT439475	hsa	hsa	hsa-miR-218-5p	TERF2	0	0	0	0	1	0	0	0	1	1
MIRT439476	hsa	hsa	hsa-miR-218-5p	TCP11L2	0	0	0	0	1	0	0	0	1	1
MIRT439477	hsa	hsa	hsa-miR-218-5p	TCOF1	0	0	0	0	1	0	0	0	1	1
MIRT439483	hsa	hsa	hsa-miR-218-5p	TBC1D3C	0	0	0	0	1	0	0	0	1	1
MIRT439487	hsa	hsa	hsa-miR-218-5p	TAF5L	0	0	0	0	1	0	0	0	1	1
MIRT439495	hsa	hsa	hsa-miR-218-5p	SYT11	0	0	0	0	1	0	0	0	1	1
MIRT439504	hsa	hsa	hsa-miR-218-5p	SUSD4	0	0	0	0	1	0	0	0	1	1
MIRT439507	hsa	hsa	hsa-miR-218-5p	SUPT16H	0	0	0	0	1	0	0	0	1	1
MIRT439509	hsa	hsa	hsa-miR-218-5p	SULF2	0	0	0	0	1	0	0	0	1	1
MIRT439510	hsa	hsa	hsa-miR-218-5p	SUMF2	0	0	0	0	1	0	0	0	1	1
MIRT439518	hsa	hsa	hsa-miR-218-5p	STRN4	0	0	0	0	1	0	0	0	1	1
MIRT439520	hsa	hsa	hsa-miR-218-5p	STK24	0	0	0	0	1	0	0	0	1	1
MIRT439523	hsa	hsa	hsa-miR-218-5p	STIP1	0	0	0	0	1	0	0	0	1	1
MIRT439527	hsa	hsa	hsa-miR-218-5p	STAU1	0	0	0	0	1	0	0	0	1	1
MIRT439529	hsa	hsa	hsa-miR-218-5p	STARD4	0	0	0	0	1	0	0	0	1	1
MIRT439531	hsa	hsa	hsa-miR-218-5p	ST6GAL1	0	0	0	0	1	0	0	0	1	1
MIRT439533	hsa	hsa	hsa-miR-218-5p	ST3GAL2	0	0	0	0	1	0	0	0	1	1
MIRT439541	hsa	hsa	hsa-miR-218-5p	SS18	0	0	0	0	1	0	0	0	1	1
MIRT439542	hsa	hsa	hsa-miR-218-5p	SRSF9	0	0	0	0	1	0	0	0	1	1
MIRT439543	hsa	hsa	hsa-miR-218-5p	SRSF10	0	0	0	0	1	0	0	0	1	1
MIRT439544	hsa	hsa	hsa-miR-218-5p	SRRT	0	0	0	0	1	0	0	0	1	1
MIRT439546	hsa	hsa	hsa-miR-218-5p	SREBF2	0	0	0	0	1	0	0	0	1	1
MIRT439547	hsa	hsa	hsa-miR-218-5p	SRA1	0	0	0	0	1	0	0	0	1	1
MIRT439548	hsa	hsa	hsa-miR-218-5p	SQSTM1	0	0	0	0	1	0	0	0	1	1
MIRT439552	hsa	hsa	hsa-miR-218-5p	SPOPL	0	0	0	0	1	0	0	0	1	1
MIRT439553	hsa	hsa	hsa-miR-218-5p	SPIRE1	0	0	0	0	1	0	0	0	1	1
MIRT439555	hsa	hsa	hsa-miR-218-5p	SPAG9	0	0	0	0	1	0	0	0	1	1
MIRT439556	hsa	hsa	hsa-miR-218-5p	SP3	0	0	0	0	1	0	0	0	1	1
MIRT439557	hsa	hsa	hsa-miR-218-5p	SP100	0	0	0	0	1	0	0	0	1	1
MIRT439561	hsa	hsa	hsa-miR-218-5p	SORT1	0	0	0	0	1	0	0	0	1	1
MIRT439571	hsa	hsa	hsa-miR-218-5p	SNX4	0	0	0	0	1	0	0	0	1	1
MIRT439573	hsa	hsa	hsa-miR-218-5p	SNTB1	0	0	0	0	1	0	0	0	1	1
MIRT439574	hsa	hsa	hsa-miR-218-5p	SNAPIN	0	0	0	0	1	0	0	0	1	1
MIRT439575	hsa	hsa	hsa-miR-218-5p	SNRPD3	0	0	0	0	1	0	0	0	1	1
MIRT439577	hsa	hsa	hsa-miR-218-5p	SNAI2	0	0	0	0	1	0	0	0	1	1
MIRT439578	hsa	hsa	hsa-miR-218-5p	SMYD3	0	0	0	0	1	0	0	0	1	1
MIRT439585	hsa	hsa	hsa-miR-218-5p	SMARCB1	0	0	0	0	1	0	0	0	1	1
MIRT439597	hsa	hsa	hsa-miR-218-5p	SLC45A3	0	0	0	0	1	0	0	0	1	1
MIRT439601	hsa	hsa	hsa-miR-218-5p	SLC39A9	0	0	0	0	1	0	0	0	1	1
MIRT439604	hsa	hsa	hsa-miR-218-5p	SLC39A10	0	0	0	0	1	0	0	0	1	1
MIRT439607	hsa	hsa	hsa-miR-218-5p	SLC35F5	0	0	0	0	1	0	0	0	1	1
MIRT439609	hsa	hsa	hsa-miR-218-5p	SLC35E2B	0	0	0	0	1	0	0	0	1	1
MIRT439610	hsa	hsa	hsa-miR-218-5p	SLC30A5	0	0	0	0	1	0	0	0	1	1
MIRT439617	hsa	hsa	hsa-miR-218-5p	SLC25A15	0	0	0	0	1	0	0	0	1	1
MIRT439618	hsa	hsa	hsa-miR-218-5p	SLC20A2	0	0	0	0	1	0	0	0	1	1
MIRT439619	hsa	hsa	hsa-miR-218-5p	SLC1A5	0	0	0	0	1	0	0	0	1	1
MIRT439622	hsa	hsa	hsa-miR-218-5p	SLC10A7	0	0	0	0	1	0	0	0	1	1
MIRT439624	hsa	hsa	hsa-miR-218-5p	SLAIN2	0	0	0	0	1	0	0	0	1	1
MIRT439627	hsa	hsa	hsa-miR-218-5p	SIRT6	0	0	0	0	1	0	0	0	1	1
MIRT439630	hsa	hsa	hsa-miR-218-5p	SIN3A	0	0	0	0	1	0	0	0	1	1
MIRT439635	hsa	hsa	hsa-miR-218-5p	SIKE1	0	0	0	0	1	0	0	0	1	1
MIRT439637	hsa	hsa	hsa-miR-218-5p	SIK2	0	0	0	0	1	0	0	0	1	1
MIRT439639	hsa	hsa	hsa-miR-218-5p	SIAH2	0	0	0	0	1	0	0	0	1	1
MIRT439640	hsa	hsa	hsa-miR-218-5p	SHROOM2	0	0	0	0	1	0	0	0	1	1
MIRT439641	hsa	hsa	hsa-miR-218-5p	SH3KBP1	0	0	0	0	1	0	0	0	1	1
MIRT439642	hsa	hsa	hsa-miR-218-5p	SH3BP1	0	0	0	0	1	0	0	0	1	1
MIRT439647	hsa	hsa	hsa-miR-218-5p	SGPL1	0	0	0	0	1	0	0	0	1	1
MIRT439650	hsa	hsa	hsa-miR-218-5p	SFT2D2	0	0	0	0	1	0	0	0	1	1
MIRT439651	hsa	hsa	hsa-miR-218-5p	SFSWAP	0	0	0	0	1	0	0	0	1	1
MIRT439658	hsa	hsa	hsa-miR-218-5p	SFPQ	0	0	0	0	1	0	0	0	1	1
MIRT439668	hsa	hsa	hsa-miR-218-5p	SETD8	0	0	0	0	1	0	0	0	1	1
MIRT439672	hsa	hsa	hsa-miR-218-5p	SETBP1	0	0	0	0	1	0	0	0	1	1
MIRT439676	hsa	hsa	hsa-miR-218-5p	SERPINB6	0	0	0	0	1	0	0	0	1	1
MIRT439679	hsa	hsa	hsa-miR-218-5p	SEPHS1	0	0	0	0	1	0	0	0	1	1
MIRT439682	hsa	hsa	hsa-miR-218-5p	SEMA4D	0	0	0	0	1	0	0	0	1	1
MIRT439683	hsa	hsa	hsa-miR-218-5p	SEMA5A	0	0	0	0	1	0	0	0	1	1
MIRT439685	hsa	hsa	hsa-miR-218-5p	SEC31A	0	0	0	0	1	0	0	0	1	1
MIRT439687	hsa	hsa	hsa-miR-218-5p	SEC24A	0	0	0	0	1	0	0	0	1	1
MIRT439691	hsa	hsa	hsa-miR-218-5p	SEC16A	0	0	0	0	1	0	0	0	1	1
MIRT439694	hsa	hsa	hsa-miR-218-5p	SDC3	0	0	0	0	1	0	0	0	1	1
MIRT439695	hsa	hsa	hsa-miR-218-5p	SDF4	0	0	0	0	1	0	0	0	1	1
MIRT439696	hsa	hsa	hsa-miR-218-5p	SCRN1	0	0	0	0	1	0	0	0	1	1
MIRT439702	hsa	hsa	hsa-miR-218-5p	SCAPER	0	0	0	0	1	0	0	0	1	1
MIRT439706	hsa	hsa	hsa-miR-218-5p	SARM1	0	0	0	0	1	0	0	0	1	1
MIRT439707	hsa	hsa	hsa-miR-218-5p	SATB2	0	0	0	0	1	0	0	0	1	1
MIRT439712	hsa	hsa	hsa-miR-218-5p	SAP130	0	0	0	0	1	0	0	0	1	1
MIRT439716	hsa	hsa	hsa-miR-218-5p	SACS	0	0	0	0	1	0	0	0	1	1
MIRT439718	hsa	hsa	hsa-miR-218-5p	S100A11	0	0	0	0	1	0	0	0	1	1
MIRT439719	hsa	hsa	hsa-miR-218-5p	RUNX3	0	0	0	0	1	0	0	0	1	1
MIRT439721	hsa	hsa	hsa-miR-218-5p	RSL1D1	0	0	0	0	1	0	0	0	1	1
MIRT439722	hsa	hsa	hsa-miR-218-5p	RSF1	0	0	0	0	1	0	0	0	1	1
MIRT439723	hsa	hsa	hsa-miR-218-5p	RSBN1	0	0	0	0	1	0	0	0	1	1
MIRT439724	hsa	hsa	hsa-miR-218-5p	RREB1	0	0	0	0	1	0	0	0	1	1
MIRT439726	hsa	hsa	hsa-miR-218-5p	RPS6KA3	0	0	0	0	1	0	0	0	1	1
MIRT439735	hsa	hsa	hsa-miR-218-5p	RPS18	0	0	0	0	1	0	0	0	1	1
MIRT439737	hsa	hsa	hsa-miR-218-5p	RPL8	0	0	0	0	1	0	0	0	1	1
MIRT439739	hsa	hsa	hsa-miR-218-5p	RPL3	0	0	0	0	1	0	0	0	1	1
MIRT439741	hsa	hsa	hsa-miR-218-5p	RPL21	0	0	0	0	1	0	0	0	1	1
MIRT439743	hsa	hsa	hsa-miR-218-5p	RPL15	0	0	0	0	1	0	0	0	1	1
MIRT439748	hsa	hsa	hsa-miR-218-5p	RORA	0	0	0	0	1	0	0	0	1	1
MIRT439752	hsa	hsa	hsa-miR-218-5p	RNPS1	0	0	0	0	1	0	0	0	1	1
MIRT439753	hsa	hsa	hsa-miR-218-5p	RNMT	0	0	0	0	1	0	0	0	1	1
MIRT439756	hsa	hsa	hsa-miR-218-5p	RNF4	0	0	0	0	1	0	0	0	1	1
MIRT439761	hsa	hsa	hsa-miR-218-5p	RNF170	0	0	0	0	1	0	0	0	1	1
MIRT439764	hsa	hsa	hsa-miR-218-5p	RNF10	0	0	0	0	1	0	0	0	1	1
MIRT439771	hsa	hsa	hsa-miR-218-5p	RHOB	0	0	0	0	1	0	0	0	1	1
MIRT439772	hsa	hsa	hsa-miR-218-5p	RHOA	0	0	0	0	1	0	0	0	1	1
MIRT439775	hsa	hsa	hsa-miR-218-5p	RFXAP	0	0	0	0	1	0	0	0	1	1
MIRT439779	hsa	hsa	hsa-miR-218-5p	RFX5	0	0	0	0	1	0	0	0	1	1
MIRT439780	hsa	hsa	hsa-miR-218-5p	RFT1	0	0	0	0	1	0	0	0	1	1
MIRT439781	hsa	hsa	hsa-miR-218-5p	RFC1	0	0	0	0	1	0	0	0	1	1
MIRT439782	hsa	hsa	hsa-miR-218-5p	REXO2	0	0	0	0	1	0	0	0	1	1
MIRT439783	hsa	hsa	hsa-miR-218-5p	REV3L	0	0	0	0	1	0	0	0	1	1
MIRT439785	hsa	hsa	hsa-miR-218-5p	REEP5	0	0	0	0	1	0	0	0	1	1
MIRT439795	hsa	hsa	hsa-miR-218-5p	RCHY1	0	0	0	0	1	0	0	0	1	1
MIRT439796	hsa	hsa	hsa-miR-218-5p	RBPJ	0	0	0	0	1	0	0	0	1	1
MIRT439797	hsa	hsa	hsa-miR-218-5p	RC3H1	0	0	0	0	1	0	0	0	1	1
MIRT439798	hsa	hsa	hsa-miR-218-5p	RBM6	0	0	0	0	1	0	0	0	1	1
MIRT439799	hsa	hsa	hsa-miR-218-5p	RBM5	0	0	0	0	1	0	0	0	1	1
MIRT439800	hsa	hsa	hsa-miR-218-5p	RBM4	0	0	0	0	1	0	0	0	1	1
MIRT439805	hsa	hsa	hsa-miR-218-5p	RBM18	0	0	0	0	1	0	0	0	1	1
MIRT439807	hsa	hsa	hsa-miR-218-5p	RBBP9	0	0	0	0	1	0	0	0	1	1
MIRT439814	hsa	hsa	hsa-miR-218-5p	RASEF	0	0	0	0	1	0	0	0	1	1
MIRT439815	hsa	hsa	hsa-miR-218-5p	RASA4	0	0	0	0	1	0	0	0	1	1
MIRT439816	hsa	hsa	hsa-miR-218-5p	RARS2	0	0	0	0	1	0	0	0	1	1
MIRT439825	hsa	hsa	hsa-miR-218-5p	RANBP3	0	0	0	0	1	0	0	0	1	1
MIRT439827	hsa	hsa	hsa-miR-218-5p	RAI14	0	0	0	0	1	0	0	0	1	1
MIRT439849	hsa	hsa	hsa-miR-218-5p	QRICH1	0	0	0	0	1	0	0	0	1	1
MIRT439851	hsa	hsa	hsa-miR-218-5p	PVRL2	0	0	0	0	1	0	0	0	1	1
MIRT439852	hsa	hsa	hsa-miR-218-5p	PURB	0	0	0	0	1	0	0	0	1	1
MIRT439856	hsa	hsa	hsa-miR-218-5p	PUF60	0	0	0	0	1	0	0	0	1	1
MIRT439860	hsa	hsa	hsa-miR-218-5p	PTPRK	0	0	0	0	1	0	0	0	1	1
MIRT439862	hsa	hsa	hsa-miR-218-5p	PTPRG	0	0	0	0	1	0	0	0	1	1
MIRT439866	hsa	hsa	hsa-miR-218-5p	PTPN14	0	0	0	0	1	0	0	0	1	1
MIRT439868	hsa	hsa	hsa-miR-218-5p	PTP4A2	0	0	0	0	1	0	0	0	1	1
MIRT439869	hsa	hsa	hsa-miR-218-5p	PTP4A1	0	0	0	0	1	0	0	0	1	1
MIRT439870	hsa	hsa	hsa-miR-218-5p	PTK7	0	0	0	0	1	0	0	0	1	1
MIRT439872	hsa	hsa	hsa-miR-218-5p	PTGFRN	0	0	0	0	1	0	0	0	1	1
MIRT439879	hsa	hsa	hsa-miR-218-5p	PTCH1	0	0	0	0	1	0	0	0	1	1
MIRT439882	hsa	hsa	hsa-miR-218-5p	PSME4	0	0	0	0	1	0	0	0	1	1
MIRT439884	hsa	hsa	hsa-miR-218-5p	PSD3	0	0	0	0	1	0	0	0	1	1
MIRT439887	hsa	hsa	hsa-miR-218-5p	PRUNE	0	0	0	0	1	0	0	0	1	1
MIRT439890	hsa	hsa	hsa-miR-218-5p	PRRC2A	0	0	0	0	1	0	0	0	1	1
MIRT439893	hsa	hsa	hsa-miR-218-5p	PRPF8	0	0	0	0	1	0	0	0	1	1
MIRT439895	hsa	hsa	hsa-miR-218-5p	PRKG1	0	0	0	0	1	0	0	0	1	1
MIRT439901	hsa	hsa	hsa-miR-218-5p	PRKCA	0	0	0	0	1	0	0	0	1	1
MIRT439902	hsa	hsa	hsa-miR-218-5p	PRKAR1B	0	0	0	0	1	0	0	0	1	1
MIRT439903	hsa	hsa	hsa-miR-218-5p	PRELID1	0	0	0	0	1	0	0	0	1	1
MIRT439904	hsa	hsa	hsa-miR-218-5p	PRKAG1	0	0	0	0	1	0	0	0	1	1
MIRT439912	hsa	hsa	hsa-miR-218-5p	PPP2R5E	0	0	0	0	1	0	0	0	1	1
MIRT439914	hsa	hsa	hsa-miR-218-5p	PPP2R2A	0	0	0	0	1	0	0	0	1	1
MIRT439916	hsa	hsa	hsa-miR-218-5p	PPP2CB	0	0	0	0	1	0	0	0	1	1
MIRT439926	hsa	hsa	hsa-miR-218-5p	PPARD	0	0	0	0	1	0	0	0	1	1
MIRT439927	hsa	hsa	hsa-miR-218-5p	PPARG	0	0	0	0	1	0	0	0	1	1
MIRT439930	hsa	hsa	hsa-miR-218-5p	POM121	0	0	0	0	1	0	0	0	1	1
MIRT439932	hsa	hsa	hsa-miR-218-5p	POLR2A	0	0	0	0	1	0	0	0	1	1
MIRT439934	hsa	hsa	hsa-miR-218-5p	POLR1A	0	0	0	0	1	0	0	0	1	1
MIRT439936	hsa	hsa	hsa-miR-218-5p	POLM	0	0	0	0	1	0	0	0	1	1
MIRT439939	hsa	hsa	hsa-miR-218-5p	PNPLA8	0	0	0	0	1	0	0	0	1	1
MIRT439943	hsa	hsa	hsa-miR-218-5p	PMPCB	0	0	0	0	1	0	0	0	1	1
MIRT439945	hsa	hsa	hsa-miR-218-5p	PLS3	0	0	0	0	1	0	0	0	1	1
MIRT439951	hsa	hsa	hsa-miR-218-5p	PLEKHA5	0	0	0	0	1	0	0	0	1	1
MIRT439956	hsa	hsa	hsa-miR-218-5p	PKP4	0	0	0	0	1	0	0	0	1	1
MIRT439960	hsa	hsa	hsa-miR-218-5p	PKM	0	0	0	0	1	0	0	0	1	1
MIRT439966	hsa	hsa	hsa-miR-218-5p	PITRM1	0	0	0	0	1	0	0	0	1	1
MIRT439968	hsa	hsa	hsa-miR-218-5p	PIP4K2B	0	0	0	0	1	0	0	0	1	1
MIRT439969	hsa	hsa	hsa-miR-218-5p	PIP4K2A	0	0	0	0	1	0	0	0	1	1
MIRT439974	hsa	hsa	hsa-miR-218-5p	PIK3C2B	0	0	0	0	1	0	0	0	1	1
MIRT439980	hsa	hsa	hsa-miR-218-5p	PI4KA	0	0	0	0	1	0	0	0	1	1
MIRT439986	hsa	hsa	hsa-miR-218-5p	PHIP	0	0	0	0	1	0	0	0	1	1
MIRT439987	hsa	hsa	hsa-miR-218-5p	PHF19	0	0	0	0	1	0	0	0	1	1
MIRT439988	hsa	hsa	hsa-miR-218-5p	PHC2	0	0	0	0	1	0	0	0	1	1
MIRT439993	hsa	hsa	hsa-miR-218-5p	PGAP2	0	0	0	0	1	0	0	0	1	1
MIRT439995	hsa	hsa	hsa-miR-218-5p	PFN2	0	0	0	0	1	0	0	0	1	1
MIRT440007	hsa	hsa	hsa-miR-218-5p	PDZD8	0	0	0	0	1	0	0	0	1	1
MIRT440011	hsa	hsa	hsa-miR-218-5p	PDLIM7	0	0	0	0	1	0	0	0	1	1
MIRT440012	hsa	hsa	hsa-miR-218-5p	PDIA6	0	0	0	0	1	0	0	0	1	1
MIRT440013	hsa	hsa	hsa-miR-218-5p	PDIA4	0	0	0	0	1	0	0	0	1	1
MIRT440014	hsa	hsa	hsa-miR-218-5p	PDE6D	0	0	0	0	1	0	0	0	1	1
MIRT440016	hsa	hsa	hsa-miR-218-5p	PDCD6	0	0	0	0	1	0	0	0	1	1
MIRT440034	hsa	hsa	hsa-miR-218-5p	PCBP2	0	0	0	0	1	0	0	0	1	1
MIRT440037	hsa	hsa	hsa-miR-218-5p	PARP4	0	0	0	0	1	0	0	0	1	1
MIRT440039	hsa	hsa	hsa-miR-218-5p	PARP16	0	0	0	0	1	0	0	0	1	1
MIRT440043	hsa	hsa	hsa-miR-218-5p	PARD3	0	0	0	0	1	0	0	0	1	1
MIRT440044	hsa	hsa	hsa-miR-218-5p	PAPD7	0	0	0	0	1	0	0	0	1	1
MIRT440045	hsa	hsa	hsa-miR-218-5p	PANK3	0	0	0	0	1	0	0	0	1	1
MIRT440051	hsa	hsa	hsa-miR-218-5p	PAM	0	0	0	0	1	0	0	0	1	1
MIRT440053	hsa	hsa	hsa-miR-218-5p	PALLD	0	0	0	0	1	0	0	0	1	1
MIRT440057	hsa	hsa	hsa-miR-218-5p	PABPC4	0	0	0	0	1	0	0	0	1	1
MIRT440058	hsa	hsa	hsa-miR-218-5p	PACS1	0	0	0	0	1	0	0	0	1	1
MIRT440059	hsa	hsa	hsa-miR-218-5p	OXNAD1	0	0	0	0	1	0	0	0	1	1
MIRT440066	hsa	hsa	hsa-miR-218-5p	ODC1	0	0	0	0	1	0	0	0	1	1
MIRT440073	hsa	hsa	hsa-miR-218-5p	NUP214	0	0	0	0	1	0	0	0	1	1
MIRT440078	hsa	hsa	hsa-miR-218-5p	NUDT5	0	0	0	0	1	0	0	0	1	1
MIRT440084	hsa	hsa	hsa-miR-218-5p	NUAK2	0	0	0	0	1	0	0	0	1	1
MIRT440087	hsa	hsa	hsa-miR-218-5p	NSF	0	0	0	0	1	0	0	0	1	1
MIRT440088	hsa	hsa	hsa-miR-218-5p	NSD1	0	0	0	0	1	0	0	0	1	1
MIRT440090	hsa	hsa	hsa-miR-218-5p	NR6A1	0	0	0	0	1	0	0	0	1	1
MIRT440097	hsa	hsa	hsa-miR-218-5p	NPTN	0	0	0	0	1	0	0	0	1	1
MIRT440098	hsa	hsa	hsa-miR-218-5p	NPLOC4	0	0	0	0	1	0	0	0	1	1
MIRT440102	hsa	hsa	hsa-miR-218-5p	NOSIP	0	0	0	0	1	0	0	0	1	1
MIRT440104	hsa	hsa	hsa-miR-218-5p	NMRAL1	0	0	0	0	1	0	0	0	1	1
MIRT440105	hsa	hsa	hsa-miR-218-5p	NLRC5	0	0	0	0	1	0	0	0	1	1
MIRT440110	hsa	hsa	hsa-miR-218-5p	NIPA2	0	0	0	0	1	0	0	0	1	1
MIRT440114	hsa	hsa	hsa-miR-218-5p	NHP2	0	0	0	0	1	0	0	0	1	1
MIRT440115	hsa	hsa	hsa-miR-218-5p	NHSL1	0	0	0	0	1	0	0	0	1	1
MIRT440120	hsa	hsa	hsa-miR-218-5p	NFATC3	0	0	0	0	1	0	0	0	1	1
MIRT440124	hsa	hsa	hsa-miR-218-5p	NEDD9	0	0	0	0	1	0	0	0	1	1
MIRT440126	hsa	hsa	hsa-miR-218-5p	NDUFS1	0	0	0	0	1	0	0	0	1	1
MIRT440130	hsa	hsa	hsa-miR-218-5p	NCOA4	0	0	0	0	1	0	0	0	1	1
MIRT440144	hsa	hsa	hsa-miR-218-5p	NAV1	0	0	0	0	1	0	0	0	1	1
MIRT440152	hsa	hsa	hsa-miR-218-5p	NAPRT1	0	0	0	0	1	0	0	0	1	1
MIRT440154	hsa	hsa	hsa-miR-218-5p	NANP	0	0	0	0	1	0	0	0	1	1
MIRT440155	hsa	hsa	hsa-miR-218-5p	NAMPTL	0	0	0	0	1	0	0	0	1	1
MIRT440156	hsa	hsa	hsa-miR-218-5p	NAMPT	0	0	0	0	1	0	0	0	1	1
MIRT440162	hsa	hsa	hsa-miR-218-5p	MYO5B	0	0	0	0	1	0	0	0	1	1
MIRT440163	hsa	hsa	hsa-miR-218-5p	MYO1D	0	0	0	0	1	0	0	0	1	1
MIRT440165	hsa	hsa	hsa-miR-218-5p	MYO10	0	0	0	0	1	0	0	0	1	1
MIRT440171	hsa	hsa	hsa-miR-218-5p	BLOC1S5	0	0	0	0	1	0	0	0	1	1
MIRT440197	hsa	hsa	hsa-miR-218-5p	MTR	0	0	0	0	1	0	0	0	1	1
MIRT440200	hsa	hsa	hsa-miR-218-5p	MTOR	0	0	0	0	1	0	0	0	1	1
MIRT440204	hsa	hsa	hsa-miR-218-5p	MTMR4	0	0	0	0	1	0	0	0	1	1
MIRT440205	hsa	hsa	hsa-miR-218-5p	MTMR3	0	0	0	0	1	0	0	0	1	1
MIRT440206	hsa	hsa	hsa-miR-218-5p	MTHFD1L	0	0	0	0	1	0	0	0	1	1
MIRT440207	hsa	hsa	hsa-miR-218-5p	MTMR10	0	0	0	0	1	0	0	0	1	1
MIRT440210	hsa	hsa	hsa-miR-218-5p	MSL1	0	0	0	0	1	0	0	0	1	1
MIRT440211	hsa	hsa	hsa-miR-218-5p	MSC	0	0	0	0	1	0	0	0	1	1
MIRT440212	hsa	hsa	hsa-miR-218-5p	MRPS2	0	0	0	0	1	0	0	0	1	1
MIRT440213	hsa	hsa	hsa-miR-218-5p	MRPS18A	0	0	0	0	1	0	0	0	1	1
MIRT440214	hsa	hsa	hsa-miR-218-5p	MRPL43	0	0	0	0	1	0	0	0	1	1
MIRT440216	hsa	hsa	hsa-miR-218-5p	MRPL13	0	0	0	0	1	0	0	0	1	1
MIRT440220	hsa	hsa	hsa-miR-218-5p	MORC2	0	0	0	0	1	0	0	0	1	1
MIRT440223	hsa	hsa	hsa-miR-218-5p	MNT	0	0	0	0	1	0	0	0	1	1
MIRT440224	hsa	hsa	hsa-miR-218-5p	MMP16	0	0	0	0	1	0	0	0	1	1
MIRT440229	hsa	hsa	hsa-miR-218-5p	KMT2A	0	0	0	0	1	0	0	0	1	1
MIRT440232	hsa	hsa	hsa-miR-218-5p	KMT2D	0	0	0	0	1	0	0	0	1	1
MIRT440239	hsa	hsa	hsa-miR-218-5p	MKI67	0	0	0	0	1	0	0	0	1	1
MIRT440242	hsa	hsa	hsa-miR-218-5p	MID1	0	0	0	0	1	0	0	0	1	1
MIRT440249	hsa	hsa	hsa-miR-218-5p	MFN2	0	0	0	0	1	0	0	0	1	1
MIRT440251	hsa	hsa	hsa-miR-218-5p	MET	0	0	0	0	1	0	0	0	1	1
MIRT440252	hsa	hsa	hsa-miR-218-5p	METTL8	0	0	0	0	1	0	0	0	1	1
MIRT440253	hsa	hsa	hsa-miR-218-5p	MEIS2	0	0	0	0	1	0	0	0	1	1
MIRT440263	hsa	hsa	hsa-miR-218-5p	MEA1	0	0	0	0	1	0	0	0	1	1
MIRT440264	hsa	hsa	hsa-miR-218-5p	MDM2	0	0	0	0	1	0	0	0	1	1
MIRT440266	hsa	hsa	hsa-miR-218-5p	MCM3AP	0	0	0	0	1	0	0	0	1	1
MIRT440270	hsa	hsa	hsa-miR-218-5p	MBOAT2	0	0	0	0	1	0	0	0	1	1
MIRT440271	hsa	hsa	hsa-miR-218-5p	MB21D2	0	0	0	0	1	0	0	0	1	1
MIRT440274	hsa	hsa	hsa-miR-218-5p	MARCKS	0	0	0	0	1	0	0	0	1	1
MIRT440281	hsa	hsa	hsa-miR-218-5p	MAP3K9	0	0	0	0	1	0	0	0	1	1
MIRT440282	hsa	hsa	hsa-miR-218-5p	MAP3K5	0	0	0	0	1	0	0	0	1	1
MIRT440288	hsa	hsa	hsa-miR-218-5p	MAP3K11	0	0	0	0	1	0	0	0	1	1
MIRT440289	hsa	hsa	hsa-miR-218-5p	MAP2K3	0	0	0	0	1	0	0	0	1	1
MIRT440290	hsa	hsa	hsa-miR-218-5p	MAP2K7	0	0	0	0	1	0	0	0	1	1
MIRT440293	hsa	hsa	hsa-miR-218-5p	MAML2	0	0	0	0	1	0	0	0	1	1
MIRT440294	hsa	hsa	hsa-miR-218-5p	MAGED4B	0	0	0	0	1	0	0	0	1	1
MIRT440299	hsa	hsa	hsa-miR-218-5p	LYRM2	0	0	0	0	1	0	0	0	1	1
MIRT440301	hsa	hsa	hsa-miR-218-5p	LYPD6B	0	0	0	0	1	0	0	0	1	1
MIRT440306	hsa	hsa	hsa-miR-218-5p	LTBP4	0	0	0	0	1	0	0	0	1	1
MIRT440307	hsa	hsa	hsa-miR-218-5p	LRRFIP1	0	0	0	0	1	0	0	0	1	1
MIRT440314	hsa	hsa	hsa-miR-218-5p	LRIG1	0	0	0	0	1	0	0	0	1	1
MIRT440322	hsa	hsa	hsa-miR-218-5p	LOXL2	0	0	0	0	1	0	0	0	1	1
MIRT440328	hsa	hsa	hsa-miR-218-5p	LGR4	0	0	0	0	1	0	0	0	1	1
MIRT440336	hsa	hsa	hsa-miR-218-5p	LARS	0	0	0	0	1	0	0	0	1	1
MIRT440337	hsa	hsa	hsa-miR-218-5p	LARP4B	0	0	0	0	1	0	0	0	1	1
MIRT440341	hsa	hsa	hsa-miR-218-5p	LANCL2	0	0	0	0	1	0	0	0	1	1
MIRT440343	hsa	hsa	hsa-miR-218-5p	LANCL1	0	0	0	0	1	0	0	0	1	1
MIRT440348	hsa	hsa	hsa-miR-218-5p	KSR1	0	0	0	0	1	0	0	0	1	1
MIRT440349	hsa	hsa	hsa-miR-218-5p	L3MBTL1	0	0	0	0	1	0	0	0	1	1
MIRT440353	hsa	hsa	hsa-miR-218-5p	PPP1R21	0	0	0	0	1	0	0	0	1	1
MIRT440359	hsa	hsa	hsa-miR-218-5p	KLHL21	0	0	0	0	1	0	0	0	1	1
MIRT440361	hsa	hsa	hsa-miR-218-5p	KLF12	0	0	0	0	1	0	0	0	1	1
MIRT440362	hsa	hsa	hsa-miR-218-5p	KLF10	0	0	0	0	1	0	0	0	1	1
MIRT440363	hsa	hsa	hsa-miR-218-5p	KIRREL3	0	0	0	0	1	0	0	0	1	1
MIRT440370	hsa	hsa	hsa-miR-218-5p	KIF21B	0	0	0	0	1	0	0	0	1	1
MIRT440373	hsa	hsa	hsa-miR-218-5p	KIF15	0	0	0	0	1	0	0	0	1	1
MIRT440378	hsa	hsa	hsa-miR-218-5p	KIAA1644	0	0	0	0	1	0	0	0	1	1
MIRT440379	hsa	hsa	hsa-miR-218-5p	KIAA1522	0	0	0	0	1	0	0	0	1	1
MIRT440380	hsa	hsa	hsa-miR-218-5p	KIAA1549	0	0	0	0	1	0	0	0	1	1
MIRT440381	hsa	hsa	hsa-miR-218-5p	KIAA1430	0	0	0	0	1	0	0	0	1	1
MIRT440382	hsa	hsa	hsa-miR-218-5p	FAM214A	0	0	0	0	1	0	0	0	1	1
MIRT440385	hsa	hsa	hsa-miR-218-5p	KIAA1147	0	0	0	0	1	0	0	0	1	1
MIRT440395	hsa	hsa	hsa-miR-218-5p	KIAA0319L	0	0	0	0	1	0	0	0	1	1
MIRT440399	hsa	hsa	hsa-miR-218-5p	KDM6A	0	0	0	0	1	0	0	0	1	1
MIRT440404	hsa	hsa	hsa-miR-218-5p	KCNMA1	0	0	0	0	1	0	0	0	1	1
MIRT440409	hsa	hsa	hsa-miR-218-5p	KBTBD2	0	0	0	0	1	0	0	0	1	1
MIRT440415	hsa	hsa	hsa-miR-218-5p	JARID2	0	0	0	0	1	0	0	0	1	1
MIRT440416	hsa	hsa	hsa-miR-218-5p	IWS1	0	0	0	0	1	0	0	0	1	1
MIRT440419	hsa	hsa	hsa-miR-218-5p	ITPK1	0	0	0	0	1	0	0	0	1	1
MIRT440421	hsa	hsa	hsa-miR-218-5p	ITM2C	0	0	0	0	1	0	0	0	1	1
MIRT440422	hsa	hsa	hsa-miR-218-5p	ITGB1	0	0	0	0	1	0	0	0	1	1
MIRT440423	hsa	hsa	hsa-miR-218-5p	ITGAV	0	0	0	0	1	0	0	0	1	1
MIRT440435	hsa	hsa	hsa-miR-218-5p	IPO8	0	0	0	0	1	0	0	0	1	1
MIRT440438	hsa	hsa	hsa-miR-218-5p	IPO5	0	0	0	0	1	0	0	0	1	1
MIRT440446	hsa	hsa	hsa-miR-218-5p	INTS1	0	0	0	0	1	0	0	0	1	1
MIRT440456	hsa	hsa	hsa-miR-218-5p	INHBA	0	0	0	0	1	0	0	0	1	1
MIRT440458	hsa	hsa	hsa-miR-218-5p	IMPDH2	0	0	0	0	1	0	0	0	1	1
MIRT440459	hsa	hsa	hsa-miR-218-5p	IMMP2L	0	0	0	0	1	0	0	0	1	1
MIRT440463	hsa	hsa	hsa-miR-218-5p	IGF2R	0	0	0	0	1	0	0	0	1	1
MIRT440464	hsa	hsa	hsa-miR-218-5p	IGF1R	0	0	0	0	1	0	0	0	1	1
MIRT440466	hsa	hsa	hsa-miR-218-5p	IFFO2	0	0	0	0	1	0	0	0	1	1
MIRT440467	hsa	hsa	hsa-miR-218-5p	IER3IP1	0	0	0	0	1	0	0	0	1	1
MIRT440471	hsa	hsa	hsa-miR-218-5p	ICMT	0	0	0	0	1	0	0	0	1	1
MIRT440473	hsa	hsa	hsa-miR-218-5p	ICA1L	0	0	0	0	1	0	0	0	1	1
MIRT440478	hsa	hsa	hsa-miR-218-5p	HSPG2	0	0	0	0	1	0	0	0	1	1
MIRT440482	hsa	hsa	hsa-miR-218-5p	HSP90B1	0	0	0	0	1	0	0	0	1	1
MIRT440485	hsa	hsa	hsa-miR-218-5p	HS6ST2	0	0	0	0	1	0	0	0	1	1
MIRT440486	hsa	hsa	hsa-miR-218-5p	HPS4	0	0	0	0	1	0	0	0	1	1
MIRT440487	hsa	hsa	hsa-miR-218-5p	HP1BP3	0	0	0	0	1	0	0	0	1	1
MIRT440490	hsa	hsa	hsa-miR-218-5p	HMGXB4	0	0	0	0	1	0	0	0	1	1
MIRT440493	hsa	hsa	hsa-miR-218-5p	HMGA1	0	0	0	0	1	0	0	0	1	1
MIRT440494	hsa	hsa	hsa-miR-218-5p	HMGB2	0	0	0	0	1	0	0	0	1	1
MIRT440495	hsa	hsa	hsa-miR-218-5p	HLCS	0	0	0	0	1	0	0	0	1	1
MIRT440496	hsa	hsa	hsa-miR-218-5p	HLA-E	0	0	0	0	1	0	0	0	1	1
MIRT440499	hsa	hsa	hsa-miR-218-5p	HLA-A	0	0	0	0	1	0	0	0	1	1
MIRT440500	hsa	hsa	hsa-miR-218-5p	HJURP	0	0	0	0	1	0	0	0	1	1
MIRT440501	hsa	hsa	hsa-miR-218-5p	HIVEP3	0	0	0	0	1	0	0	0	1	1
MIRT440505	hsa	hsa	hsa-miR-218-5p	HIPK2	0	0	0	0	1	0	0	0	1	1
MIRT440510	hsa	hsa	hsa-miR-218-5p	HFM1	0	0	0	0	1	0	0	0	1	1
MIRT440518	hsa	hsa	hsa-miR-218-5p	HEATR1	0	0	0	0	1	0	0	0	1	1
MIRT440519	hsa	hsa	hsa-miR-218-5p	HDGF	0	0	0	0	1	0	0	0	1	1
MIRT440521	hsa	hsa	hsa-miR-218-5p	HDAC8	0	0	0	0	1	0	0	0	1	1
MIRT440525	hsa	hsa	hsa-miR-218-5p	HARBI1	0	0	0	0	1	0	0	0	1	1
MIRT440531	hsa	hsa	hsa-miR-218-5p	GSPT1	0	0	0	0	1	0	0	0	1	1
MIRT440535	hsa	hsa	hsa-miR-218-5p	GPBP1L1	0	0	0	0	1	0	0	0	1	1
MIRT440536	hsa	hsa	hsa-miR-218-5p	GPR157	0	0	0	0	1	0	0	0	1	1
MIRT440539	hsa	hsa	hsa-miR-218-5p	GOLPH3L	0	0	0	0	1	0	0	0	1	1
MIRT440541	hsa	hsa	hsa-miR-218-5p	GOLGB1	0	0	0	0	1	0	0	0	1	1
MIRT440548	hsa	hsa	hsa-miR-218-5p	GNB4	0	0	0	0	1	0	0	0	1	1
MIRT440550	hsa	hsa	hsa-miR-218-5p	GNB1	0	0	0	0	1	0	0	0	1	1
MIRT440556	hsa	hsa	hsa-miR-218-5p	GNAS	0	0	0	0	1	0	0	0	1	1
MIRT440559	hsa	hsa	hsa-miR-218-5p	GNA12	0	0	0	0	1	0	0	0	1	1
MIRT440560	hsa	hsa	hsa-miR-218-5p	GMDS	0	0	0	0	1	0	0	0	1	1
MIRT440563	hsa	hsa	hsa-miR-218-5p	GLMN	0	0	0	0	1	0	0	0	1	1
MIRT440564	hsa	hsa	hsa-miR-218-5p	GLIS3	0	0	0	0	1	0	0	0	1	1
MIRT440566	hsa	hsa	hsa-miR-218-5p	GLG1	0	0	0	0	1	0	0	0	1	1
MIRT440568	hsa	hsa	hsa-miR-218-5p	GIT2	0	0	0	0	1	0	0	0	1	1
MIRT440587	hsa	hsa	hsa-miR-218-5p	GAPDH	0	0	0	0	1	0	0	0	1	1
MIRT440589	hsa	hsa	hsa-miR-218-5p	GALNT18	0	0	0	0	1	0	0	0	1	1
MIRT440597	hsa	hsa	hsa-miR-218-5p	GAB2	0	0	0	0	1	0	0	0	1	1
MIRT440600	hsa	hsa	hsa-miR-218-5p	FYCO1	0	0	0	0	1	0	0	0	1	1
MIRT440605	hsa	hsa	hsa-miR-218-5p	TIMM10B	0	0	0	0	1	0	0	0	1	1
MIRT440607	hsa	hsa	hsa-miR-218-5p	FUBP1	0	0	0	0	1	0	0	0	1	1
MIRT440611	hsa	hsa	hsa-miR-218-5p	FSHR	0	0	0	0	1	0	0	0	1	1
MIRT440612	hsa	hsa	hsa-miR-218-5p	FRMD4A	0	0	0	0	1	0	0	0	1	1
MIRT440613	hsa	hsa	hsa-miR-218-5p	FOXO3	0	0	0	0	1	0	0	0	1	1
MIRT440615	hsa	hsa	hsa-miR-218-5p	FOXK1	0	0	0	0	1	0	0	0	1	1
MIRT440627	hsa	hsa	hsa-miR-218-5p	FNIP1	0	0	0	0	1	0	0	0	1	1
MIRT440628	hsa	hsa	hsa-miR-218-5p	FNDC3B	0	0	0	0	1	0	0	0	1	1
MIRT440631	hsa	hsa	hsa-miR-218-5p	FNBP4	0	0	0	0	1	0	0	0	1	1
MIRT440639	hsa	hsa	hsa-miR-218-5p	FLNB	0	0	0	0	1	0	0	0	1	1
MIRT440640	hsa	hsa	hsa-miR-218-5p	FLNA	0	0	0	0	1	0	0	0	1	1
MIRT440641	hsa	hsa	hsa-miR-218-5p	FKBP10	0	0	0	0	1	0	0	0	1	1
MIRT440645	hsa	hsa	hsa-miR-218-5p	FERMT2	0	0	0	0	1	0	0	0	1	1
MIRT440650	hsa	hsa	hsa-miR-218-5p	FBXW2	0	0	0	0	1	0	0	0	1	1
MIRT440654	hsa	hsa	hsa-miR-218-5p	FBXO41	0	0	0	0	1	0	0	0	1	1
MIRT440661	hsa	hsa	hsa-miR-218-5p	FBXL5	0	0	0	0	1	0	0	0	1	1
MIRT440664	hsa	hsa	hsa-miR-218-5p	FBXL4	0	0	0	0	1	0	0	0	1	1
MIRT440669	hsa	hsa	hsa-miR-218-5p	FBN2	0	0	0	0	1	0	0	0	1	1
MIRT440671	hsa	hsa	hsa-miR-218-5p	FAT1	0	0	0	0	1	0	0	0	1	1
MIRT440672	hsa	hsa	hsa-miR-218-5p	FAM83E	0	0	0	0	1	0	0	0	1	1
MIRT440676	hsa	hsa	hsa-miR-218-5p	FAM65A	0	0	0	0	1	0	0	0	1	1
MIRT440683	hsa	hsa	hsa-miR-218-5p	FAM172A	0	0	0	0	1	0	0	0	1	1
MIRT440689	hsa	hsa	hsa-miR-218-5p	DENND6A	0	0	0	0	1	0	0	0	1	1
MIRT440691	hsa	hsa	hsa-miR-218-5p	FAM104A	0	0	0	0	1	0	0	0	1	1
MIRT440692	hsa	hsa	hsa-miR-218-5p	FAM102B	0	0	0	0	1	0	0	0	1	1
MIRT440695	hsa	hsa	hsa-miR-218-5p	FADS2	0	0	0	0	1	0	0	0	1	1
MIRT440698	hsa	hsa	hsa-miR-218-5p	FADS1	0	0	0	0	1	0	0	0	1	1
MIRT440702	hsa	hsa	hsa-miR-218-5p	EXT1	0	0	0	0	1	0	0	0	1	1
MIRT440710	hsa	hsa	hsa-miR-218-5p	ERMP1	0	0	0	0	1	0	0	0	1	1
MIRT440711	hsa	hsa	hsa-miR-218-5p	ERLIN1	0	0	0	0	1	0	0	0	1	1
MIRT440718	hsa	hsa	hsa-miR-218-5p	EPC1	0	0	0	0	1	0	0	0	1	1
MIRT440719	hsa	hsa	hsa-miR-218-5p	EPHB2	0	0	0	0	1	0	0	0	1	1
MIRT440725	hsa	hsa	hsa-miR-218-5p	EMB	0	0	0	0	1	0	0	0	1	1
MIRT440727	hsa	hsa	hsa-miR-218-5p	ELAVL1	0	0	0	0	1	0	0	0	1	1
MIRT440733	hsa	hsa	hsa-miR-218-5p	EIF4G3	0	0	0	0	1	0	0	0	1	1
MIRT440735	hsa	hsa	hsa-miR-218-5p	EIF4G1	0	0	0	0	1	0	0	0	1	1
MIRT440737	hsa	hsa	hsa-miR-218-5p	EIF4A2	0	0	0	0	1	0	0	0	1	1
MIRT440738	hsa	hsa	hsa-miR-218-5p	EIF3E	0	0	0	0	1	0	0	0	1	1
MIRT440739	hsa	hsa	hsa-miR-218-5p	EIF2S3	0	0	0	0	1	0	0	0	1	1
MIRT440740	hsa	hsa	hsa-miR-218-5p	EIF2B5	0	0	0	0	1	0	0	0	1	1
MIRT440741	hsa	hsa	hsa-miR-218-5p	EIF2B1	0	0	0	0	1	0	0	0	1	1
MIRT440742	hsa	hsa	hsa-miR-218-5p	EIF2A	0	0	0	0	1	0	0	0	1	1
MIRT440743	hsa	hsa	hsa-miR-218-5p	EID2B	0	0	0	0	1	0	0	0	1	1
MIRT440746	hsa	hsa	hsa-miR-218-5p	EFTUD2	0	0	0	0	1	0	0	0	1	1
MIRT440748	hsa	hsa	hsa-miR-218-5p	EEF1G	0	0	0	0	1	0	0	0	1	1
MIRT440749	hsa	hsa	hsa-miR-218-5p	EEF1D	0	0	0	0	1	0	0	0	1	1
MIRT440753	hsa	hsa	hsa-miR-218-5p	EDEM3	0	0	0	0	1	0	0	0	1	1
MIRT440776	hsa	hsa	hsa-miR-218-5p	DPYSL3	0	0	0	0	1	0	0	0	1	1
MIRT440779	hsa	hsa	hsa-miR-218-5p	DPM2	0	0	0	0	1	0	0	0	1	1
MIRT440784	hsa	hsa	hsa-miR-218-5p	DOK1	0	0	0	0	1	0	0	0	1	1
MIRT440785	hsa	hsa	hsa-miR-218-5p	DOCK10	0	0	0	0	1	0	0	0	1	1
MIRT440786	hsa	hsa	hsa-miR-218-5p	DOCK9	0	0	0	0	1	0	0	0	1	1
MIRT440787	hsa	hsa	hsa-miR-218-5p	DNTTIP2	0	0	0	0	1	0	0	0	1	1
MIRT440788	hsa	hsa	hsa-miR-218-5p	DNPEP	0	0	0	0	1	0	0	0	1	1
MIRT440790	hsa	hsa	hsa-miR-218-5p	DNMT1	0	0	0	0	1	0	0	0	1	1
MIRT440791	hsa	hsa	hsa-miR-218-5p	DNHD1	0	0	0	0	1	0	0	0	1	1
MIRT440795	hsa	hsa	hsa-miR-218-5p	DNAJC2	0	0	0	0	1	0	0	0	1	1
MIRT440800	hsa	hsa	hsa-miR-218-5p	DNAJC11	0	0	0	0	1	0	0	0	1	1
MIRT440805	hsa	hsa	hsa-miR-218-5p	DNAJA4	0	0	0	0	1	0	0	0	1	1
MIRT440806	hsa	hsa	hsa-miR-218-5p	DMTF1	0	0	0	0	1	0	0	0	1	1
MIRT440810	hsa	hsa	hsa-miR-218-5p	DLG1	0	0	0	0	1	0	0	0	1	1
MIRT440813	hsa	hsa	hsa-miR-218-5p	DIS3L2	0	0	0	0	1	0	0	0	1	1
MIRT440815	hsa	hsa	hsa-miR-218-5p	DICER1	0	0	0	0	1	0	0	0	1	1
MIRT440818	hsa	hsa	hsa-miR-218-5p	DIABLO	0	0	0	0	1	0	0	0	1	1
MIRT440822	hsa	hsa	hsa-miR-218-5p	DHCR7	0	0	0	0	1	0	0	0	1	1
MIRT440823	hsa	hsa	hsa-miR-218-5p	DGKZ	0	0	0	0	1	0	0	0	1	1
MIRT440825	hsa	hsa	hsa-miR-218-5p	DGAT2	0	0	0	0	1	0	0	0	1	1
MIRT440829	hsa	hsa	hsa-miR-218-5p	DEAF1	0	0	0	0	1	0	0	0	1	1
MIRT440831	hsa	hsa	hsa-miR-218-5p	DDX6	0	0	0	0	1	0	0	0	1	1
MIRT440833	hsa	hsa	hsa-miR-218-5p	DDX58	0	0	0	0	1	0	0	0	1	1
MIRT440837	hsa	hsa	hsa-miR-218-5p	DDX17	0	0	0	0	1	0	0	0	1	1
MIRT440843	hsa	hsa	hsa-miR-218-5p	DCP2	0	0	0	0	1	0	0	0	1	1
MIRT440844	hsa	hsa	hsa-miR-218-5p	DCAKD	0	0	0	0	1	0	0	0	1	1
MIRT440845	hsa	hsa	hsa-miR-218-5p	DCBLD2	0	0	0	0	1	0	0	0	1	1
MIRT440846	hsa	hsa	hsa-miR-218-5p	DCAF8	0	0	0	0	1	0	0	0	1	1
MIRT440847	hsa	hsa	hsa-miR-218-5p	DCAF5	0	0	0	0	1	0	0	0	1	1
MIRT440849	hsa	hsa	hsa-miR-218-5p	DAPK1	0	0	0	0	1	0	0	0	1	1
MIRT440852	hsa	hsa	hsa-miR-218-5p	CYB5R3	0	0	0	0	1	0	0	0	1	1
MIRT440853	hsa	hsa	hsa-miR-218-5p	CUX1	0	0	0	0	1	0	0	0	1	1
MIRT440856	hsa	hsa	hsa-miR-218-5p	CUL3	0	0	0	0	1	0	0	0	1	1
MIRT440860	hsa	hsa	hsa-miR-218-5p	CTSB	0	0	0	0	1	0	0	0	1	1
MIRT440862	hsa	hsa	hsa-miR-218-5p	CTNNAL1	0	0	0	0	1	0	0	0	1	1
MIRT440863	hsa	hsa	hsa-miR-218-5p	CTNNA1	0	0	0	0	1	0	0	0	1	1
MIRT440872	hsa	hsa	hsa-miR-218-5p	CSDC2	0	0	0	0	1	0	0	0	1	1
MIRT440879	hsa	hsa	hsa-miR-218-5p	CREBBP	0	0	0	0	1	0	0	0	1	1
MIRT440882	hsa	hsa	hsa-miR-218-5p	CREB3L1	0	0	0	0	1	0	0	0	1	1
MIRT440884	hsa	hsa	hsa-miR-218-5p	CPOX	0	0	0	0	1	0	0	0	1	1
MIRT440885	hsa	hsa	hsa-miR-218-5p	CPSF1	0	0	0	0	1	0	0	0	1	1
MIRT440904	hsa	hsa	hsa-miR-218-5p	COX7A2L	0	0	0	0	1	0	0	0	1	1
MIRT440905	hsa	hsa	hsa-miR-218-5p	COX15	0	0	0	0	1	0	0	0	1	1
MIRT440906	hsa	hsa	hsa-miR-218-5p	CORO1C	0	0	0	0	1	0	0	0	1	1
MIRT440908	hsa	hsa	hsa-miR-218-5p	COPS3	0	0	0	0	1	0	0	0	1	1
MIRT440910	hsa	hsa	hsa-miR-218-5p	COPS2	0	0	0	0	1	0	0	0	1	1
MIRT440920	hsa	hsa	hsa-miR-218-5p	CNOT1	0	0	0	0	1	0	0	0	1	1
MIRT440921	hsa	hsa	hsa-miR-218-5p	CNDP2	0	0	0	0	1	0	0	0	1	1
MIRT440932	hsa	hsa	hsa-miR-218-5p	CLSTN1	0	0	0	0	1	0	0	0	1	1
MIRT440934	hsa	hsa	hsa-miR-218-5p	CLIP2	0	0	0	0	1	0	0	0	1	1
MIRT440937	hsa	hsa	hsa-miR-218-5p	CLEC16A	0	0	0	0	1	0	0	0	1	1
MIRT440940	hsa	hsa	hsa-miR-218-5p	CLCF1	0	0	0	0	1	0	0	0	1	1
MIRT440945	hsa	hsa	hsa-miR-218-5p	CHST5	0	0	0	0	1	0	0	0	1	1
MIRT440947	hsa	hsa	hsa-miR-218-5p	CHKB	0	0	0	0	1	0	0	0	1	1
MIRT440949	hsa	hsa	hsa-miR-218-5p	CHD8	0	0	0	0	1	0	0	0	1	1
MIRT440951	hsa	hsa	hsa-miR-218-5p	CHD2	0	0	0	0	1	0	0	0	1	1
MIRT440952	hsa	hsa	hsa-miR-218-5p	CHCHD2	0	0	0	0	1	0	0	0	1	1
MIRT440966	hsa	hsa	hsa-miR-218-5p	CDK11A	0	0	0	0	1	0	0	0	1	1
MIRT440970	hsa	hsa	hsa-miR-218-5p	CDC42EP3	0	0	0	0	1	0	0	0	1	1
MIRT440974	hsa	hsa	hsa-miR-218-5p	CDC42BPA	0	0	0	0	1	0	0	0	1	1
MIRT440978	hsa	hsa	hsa-miR-218-5p	CD163L1	0	0	0	0	1	0	0	0	1	1
MIRT440979	hsa	hsa	hsa-miR-218-5p	CD44	0	0	0	0	1	0	0	0	1	1
MIRT440982	hsa	hsa	hsa-miR-218-5p	CCNF	0	0	0	0	1	0	0	0	1	1
MIRT440983	hsa	hsa	hsa-miR-218-5p	CCNL2	0	0	0	0	1	0	0	0	1	1
MIRT440984	hsa	hsa	hsa-miR-218-5p	CCND3	0	0	0	0	1	0	0	0	1	1
MIRT440989	hsa	hsa	hsa-miR-218-5p	CCDC80	0	0	0	0	1	0	0	0	1	1
MIRT440990	hsa	hsa	hsa-miR-218-5p	CCDC71	0	0	0	0	1	0	0	0	1	1
MIRT440996	hsa	hsa	hsa-miR-218-5p	CBX8	0	0	0	0	1	0	0	0	1	1
MIRT440999	hsa	hsa	hsa-miR-218-5p	CBX1	0	0	0	0	1	0	0	0	1	1
MIRT441000	hsa	hsa	hsa-miR-218-5p	CBL	0	0	0	0	1	0	0	0	1	1
MIRT441005	hsa	hsa	hsa-miR-218-5p	CAPZB	0	0	0	0	1	0	0	0	1	1
MIRT441006	hsa	hsa	hsa-miR-218-5p	CARD11	0	0	0	0	1	0	0	0	1	1
MIRT441016	hsa	hsa	hsa-miR-218-5p	CAP1	0	0	0	0	1	0	0	0	1	1
MIRT441032	hsa	hsa	hsa-miR-218-5p	C9orf3	0	0	0	0	1	0	0	0	1	1
MIRT441035	hsa	hsa	hsa-miR-218-5p	COA1	0	0	0	0	1	0	0	0	1	1
MIRT441037	hsa	hsa	hsa-miR-218-5p	SNHG15	0	0	0	0	1	0	0	0	1	1
MIRT441039	hsa	hsa	hsa-miR-218-5p	CCZ1B	0	0	0	0	1	0	0	0	1	1
MIRT441040	hsa	hsa	hsa-miR-218-5p	PXDC1	0	0	0	0	1	0	0	0	1	1
MIRT441047	hsa	hsa	hsa-miR-218-5p	C3orf52	0	0	0	0	1	0	0	0	1	1
MIRT441054	hsa	hsa	hsa-miR-218-5p	OSER1	0	0	0	0	1	0	0	0	1	1
MIRT441064	hsa	hsa	hsa-miR-218-5p	C1orf159	0	0	0	0	1	0	0	0	1	1
MIRT441065	hsa	hsa	hsa-miR-218-5p	SZRD1	0	0	0	0	1	0	0	0	1	1
MIRT441070	hsa	hsa	hsa-miR-218-5p	TMEM259	0	0	0	0	1	0	0	0	1	1
MIRT441072	hsa	hsa	hsa-miR-218-5p	C19orf12	0	0	0	0	1	0	0	0	1	1
MIRT441078	hsa	hsa	hsa-miR-218-5p	EMC7	0	0	0	0	1	0	0	0	1	1
MIRT441085	hsa	hsa	hsa-miR-218-5p	C11orf54	0	0	0	0	1	0	0	0	1	1
MIRT441087	hsa	hsa	hsa-miR-218-5p	C11orf48	0	0	0	0	1	0	0	0	1	1
MIRT441090	hsa	hsa	hsa-miR-218-5p	CACUL1	0	0	0	0	1	0	0	0	1	1
MIRT441091	hsa	hsa	hsa-miR-218-5p	BUD31	0	0	0	0	1	0	0	0	1	1
MIRT441092	hsa	hsa	hsa-miR-218-5p	BZRAP1	0	0	0	0	1	0	0	0	1	1
MIRT441100	hsa	hsa	hsa-miR-218-5p	BTBD2	0	0	0	0	1	0	0	0	1	1
MIRT441104	hsa	hsa	hsa-miR-218-5p	BRF2	0	0	0	0	1	0	0	0	1	1
MIRT441105	hsa	hsa	hsa-miR-218-5p	BRD7	0	0	0	0	1	0	0	0	1	1
MIRT441109	hsa	hsa	hsa-miR-218-5p	BMP1	0	0	0	0	1	0	0	0	1	1
MIRT441111	hsa	hsa	hsa-miR-218-5p	BCL2L1	0	0	0	0	1	0	0	0	1	1
MIRT441113	hsa	hsa	hsa-miR-218-5p	BCAS4	0	0	0	0	1	0	0	0	1	1
MIRT441114	hsa	hsa	hsa-miR-218-5p	BCL11B	0	0	0	0	1	0	0	0	1	1
MIRT441115	hsa	hsa	hsa-miR-218-5p	BCAS2	0	0	0	0	1	0	0	0	1	1
MIRT441127	hsa	hsa	hsa-miR-218-5p	BAP1	0	0	0	0	1	0	0	0	1	1
MIRT441129	hsa	hsa	hsa-miR-218-5p	BAG6	0	0	0	0	1	0	0	0	1	1
MIRT441132	hsa	hsa	hsa-miR-218-5p	AXIN1	0	0	0	0	1	0	0	0	1	1
MIRT441134	hsa	hsa	hsa-miR-218-5p	AVL9	0	0	0	0	1	0	0	0	1	1
MIRT441135	hsa	hsa	hsa-miR-218-5p	AUTS2	0	0	0	0	1	0	0	0	1	1
MIRT441136	hsa	hsa	hsa-miR-218-5p	AURKAIP1	0	0	0	0	1	0	0	0	1	1
MIRT441137	hsa	hsa	hsa-miR-218-5p	ATXN7L1	0	0	0	0	1	0	0	0	1	1
MIRT441139	hsa	hsa	hsa-miR-218-5p	ATXN1	0	0	0	0	1	0	0	0	1	1
MIRT441142	hsa	hsa	hsa-miR-218-5p	ATP6V1H	0	0	0	0	1	0	0	0	1	1
MIRT441143	hsa	hsa	hsa-miR-218-5p	ATR	0	0	0	0	1	0	0	0	1	1
MIRT441146	hsa	hsa	hsa-miR-218-5p	ATP6AP1	0	0	0	0	1	0	0	0	1	1
MIRT441148	hsa	hsa	hsa-miR-218-5p	ATP5B	0	0	0	0	1	0	0	0	1	1
MIRT441149	hsa	hsa	hsa-miR-218-5p	ATP2B4	0	0	0	0	1	0	0	0	1	1
MIRT441154	hsa	hsa	hsa-miR-218-5p	ATP1B1	0	0	0	0	1	0	0	0	1	1
MIRT441160	hsa	hsa	hsa-miR-218-5p	ATM	0	0	0	0	1	0	0	0	1	1
MIRT441162	hsa	hsa	hsa-miR-218-5p	ATL2	0	0	0	0	1	0	0	0	1	1
MIRT441168	hsa	hsa	hsa-miR-218-5p	ASPM	0	0	0	0	1	0	0	0	1	1
MIRT441169	hsa	hsa	hsa-miR-218-5p	ATAD1	0	0	0	0	1	0	0	0	1	1
MIRT441170	hsa	hsa	hsa-miR-218-5p	ASB2	0	0	0	0	1	0	0	0	1	1
MIRT441171	hsa	hsa	hsa-miR-218-5p	ASAP2	0	0	0	0	1	0	0	0	1	1
MIRT441177	hsa	hsa	hsa-miR-218-5p	ARPP19	0	0	0	0	1	0	0	0	1	1
MIRT441178	hsa	hsa	hsa-miR-218-5p	ARPC1B	0	0	0	0	1	0	0	0	1	1
MIRT441179	hsa	hsa	hsa-miR-218-5p	ARNT	0	0	0	0	1	0	0	0	1	1
MIRT441183	hsa	hsa	hsa-miR-218-5p	ARL6IP1	0	0	0	0	1	0	0	0	1	1
MIRT441191	hsa	hsa	hsa-miR-218-5p	ARID1A	0	0	0	0	1	0	0	0	1	1
MIRT441202	hsa	hsa	hsa-miR-218-5p	ARHGAP17	0	0	0	0	1	0	0	0	1	1
MIRT441214	hsa	hsa	hsa-miR-218-5p	APC	0	0	0	0	1	0	0	0	1	1
MIRT441215	hsa	hsa	hsa-miR-218-5p	AP2A2	0	0	0	0	1	0	0	0	1	1
MIRT441218	hsa	hsa	hsa-miR-218-5p	ANXA2	0	0	0	0	1	0	0	0	1	1
MIRT441219	hsa	hsa	hsa-miR-218-5p	ANO6	0	0	0	0	1	0	0	0	1	1
MIRT441222	hsa	hsa	hsa-miR-218-5p	ANKRD52	0	0	0	0	1	0	0	0	1	1
MIRT441229	hsa	hsa	hsa-miR-218-5p	ANKRD10	0	0	0	0	1	0	0	0	1	1
MIRT441231	hsa	hsa	hsa-miR-218-5p	ANKFY1	0	0	0	0	1	0	0	0	1	1
MIRT441233	hsa	hsa	hsa-miR-218-5p	ALMS1	0	0	0	0	1	0	0	0	1	1
MIRT441234	hsa	hsa	hsa-miR-218-5p	ANK3	0	0	0	0	1	0	0	0	1	1
MIRT441242	hsa	hsa	hsa-miR-218-5p	AKNAD1	0	0	0	0	1	0	0	0	1	1
MIRT441246	hsa	hsa	hsa-miR-218-5p	AIG1	0	0	0	0	1	0	0	0	1	1
MIRT441262	hsa	hsa	hsa-miR-218-5p	ADH5	0	0	0	0	1	0	0	0	1	1
MIRT441263	hsa	hsa	hsa-miR-218-5p	ADARB1	0	0	0	0	1	0	0	0	1	1
MIRT441264	hsa	hsa	hsa-miR-218-5p	ADAM17	0	0	0	0	1	0	0	0	1	1
MIRT441266	hsa	hsa	hsa-miR-218-5p	ADAM12	0	0	0	0	1	0	0	0	1	1
MIRT441268	hsa	hsa	hsa-miR-218-5p	ACTR8	0	0	0	0	1	0	0	0	1	1
MIRT441277	hsa	hsa	hsa-miR-218-5p	ACTR2	0	0	0	0	1	0	0	0	1	1
MIRT441284	hsa	hsa	hsa-miR-218-5p	ACTB	0	0	0	0	1	0	0	0	1	1
MIRT441292	hsa	hsa	hsa-miR-218-5p	ACIN1	0	0	0	0	1	0	0	0	1	1
MIRT441300	hsa	hsa	hsa-miR-218-5p	ACACA	0	0	0	0	1	0	0	0	1	1
MIRT441301	hsa	hsa	hsa-miR-218-5p	ABL1	0	0	0	0	1	0	0	0	1	1
MIRT441305	hsa	hsa	hsa-miR-218-5p	ABHD2	0	0	0	0	1	0	0	0	1	1
MIRT441307	hsa	hsa	hsa-miR-218-5p	ABHD11	0	0	0	0	1	0	0	0	1	1
MIRT441308	hsa	hsa	hsa-miR-218-5p	ABCF2	0	0	0	0	1	0	0	0	1	1
MIRT441314	hsa	hsa	hsa-miR-218-5p	ABCA13	0	0	0	0	1	0	0	0	1	1
MIRT441319	hsa	hsa	hsa-miR-218-5p	AAAS	0	0	0	0	1	0	0	0	1	1
MIRT575859	mmu	mmu	hsa-miR-218-5p	Rab1	0	0	0	0	1	0	0	0	1	1
MIRT577250	mmu	mmu	mmu-miR-218-5p	Zfp84	0	0	0	0	1	0	0	0	1	1
MIRT582675	mmu	mmu	mmu-miR-218-5p	Lin28b	0	0	0	0	1	0	0	0	1	1
MIRT583560	mmu	mmu	mmu-miR-218-5p	Fbxl14	0	0	0	0	1	0	0	0	1	1
MIRT584547	mmu	mmu	mmu-miR-218-5p	Bsn	0	0	0	0	1	0	0	0	1	1
MIRT584666	mmu	mmu	mmu-miR-218-5p	B4galt6	0	0	0	0	1	0	0	0	1	1
MIRT588246	mmu	mmu	mmu-miR-218-5p	Trappc13	0	0	0	0	1	0	0	0	1	1
MIRT590154	mmu	mmu	mmu-miR-218-5p	Eno2	0	0	0	0	1	0	0	0	1	1
MIRT590978	mmu	mmu	mmu-miR-218-5p	Slc8a1	0	0	0	0	1	0	0	0	1	1
MIRT591561	mmu	mmu	mmu-miR-218-5p	Zfp449	0	0	0	0	1	0	0	0	1	1
MIRT594039	mmu	mmu	mmu-miR-218-5p	2810006K23Rik	0	0	0	0	1	0	0	0	1	1
MIRT594074	mmu	mmu	mmu-miR-218-5p	Tbc1d8b	0	0	0	0	1	0	0	0	1	1
MIRT594267	mmu	mmu	mmu-miR-218-5p	Rprd1b	0	0	0	0	1	0	0	0	1	1
MIRT594539	mmu	mmu	mmu-miR-218-5p	Atxn3	0	0	0	0	1	0	0	0	1	1
MIRT595225	mmu	mmu	mmu-miR-218-5p	Sh2d1a	0	0	0	0	1	0	0	0	1	1
MIRT596316	mmu	mmu	mmu-miR-218-5p	Pvrl1	0	0	0	0	1	0	0	0	1	1
MIRT005067	hsa	hsa	hsa-miR-218-5p	CDKN1B	1	0	0	0	0	0	1	0	2	1
MIRT053004	hsa	hsa	hsa-miR-218-5p	LEF1	1	1	0	0	0	0	0	0	2	1
MIRT053171	hsa	hsa	hsa-miR-218-5p	MITF	1	1	0	0	0	0	0	0	2	1
MIRT440089	hsa	hsa	hsa-miR-218-5p	NRP1	0	0	0	1	1	0	0	0	2	1
MIRT440632	hsa	hsa	hsa-miR-218-5p	FN1	0	0	0	1	1	0	0	0	2	1
MIRT733630	hsa	hsa	hsa-miR-218-5p	SV2A	1	0	1	0	0	0	0	0	2	0
MIRT734713	hsa	hsa	hsa-miR-218-5p	EZR	0	1	1	0	0	0	0	0	2	0

## Sheet: Target Scan (genes) rat
Ortholog of target gene	Representative transcript	Gene name	3P-seq tags + 5	Conserved sites total	Conserved 8mer sites	Conserved 7mer-m8 sites	Conserved 7mer-A1 sites	Poorly conserved sites total	Poorly conserved 8mer sites	Poorly conserved 7mer-m8 sites	Poorly conserved 7mer-A1 sites	6mer sites	Representative miRNA	Predicted occupancy (low miRNA)	Predicted occupancy (high miRNA)	Predicted occupancy (transfected miRNA)	Cumulative weighted context++ score	Total context++ score	Aggregate PCT	Previous TargetScan publication(s)
PLGRKT	ENST00000223864.2	plasminogen receptor, C-terminal lysine transmembrane protein	821	1	1	0	0	2	0	2	0	1	rno-miR-218a-5p				-1.25	-1.35	0.53	2009, 2011
SAMD12	ENST00000409003.4	sterile alpha motif domain containing 12	57	1	0	1	0	5	1	3	1	2	rno-miR-218a-5p				-1.22	-1.22	0.5	2011
SYT13	ENST00000020926.3	synaptotagmin XIII	5	1	1	0	0	1	0	0	1	2	rno-miR-218a-5p				-0.86	-0.86	0.98	2005, 2007, 2009, 2011
ONECUT2	ENST00000491143.2	one cut homeobox 2	847	4	2	1	1	1	0	1	0	2	rno-miR-218a-5p				-0.84	-0.88	> 0.99	2003, 2007, 2009, 2011
PIEZO2	ENST00000302079.6	piezo-type mechanosensitive ion channel component 2	158	2	1	1	0	0	0	0	0	1	rno-miR-218a-5p				-0.81	-0.85	0.95	2005, 2007, 2009, 2011
KCNIP3	ENST00000295225.5	Kv channel interacting protein 3, calsenilin	555	2	2	0	0	0	0	0	0	0	rno-miR-218a-5p				-0.79	-0.79	0.99	2007, 2009, 2011
MOSPD1	ENST00000370783.3	motile sperm domain containing 1	83	3	2	1	0	1	1	0	0	0	rno-miR-218a-5p				-0.77	-1.3	0.93	2005, 2007, 2009, 2011
CA2	ENST00000285379.5	carbonic anhydrase II	181	1	0	1	0	1	1	0	0	0	rno-miR-218a-5p				-0.76	-0.76	0.38	2005, 2007
FAM3C	ENST00000359943.3	family with sequence similarity 3, member C	15	1	1	0	0	1	0	1	0	0	rno-miR-218a-5p				-0.76	-0.76	0.93	2005, 2007, 2009, 2011
SGCZ	ENST00000382080.1	sarcoglycan, zeta	5	2	1	1	0	0	0	0	0	0	rno-miR-218a-5p				-0.74	-0.74	0.97	2011
RABGAP1L	ENST00000489615.1	RAB GTPase activating protein 1-like	364	4	2	1	1	0	0	0	0	2	rno-miR-218a-5p				-0.74	-0.74	0.96	NULL
TSHZ2	ENST00000371497.5	teashirt zinc finger homeobox 2	351	1	1	0	0	1	0	0	1	1	rno-miR-218a-5p				-0.71	-0.72	0.81	2011
YEATS4	ENST00000247843.2	YEATS domain containing 4	497	1	1	0	0	0	0	0	0	1	rno-miR-218a-5p				-0.7	-0.7	0.79	2005, 2007, 2009, 2011
HECTD2	ENST00000371667.1	HECT domain containing E3 ubiquitin protein ligase 2	1514	2	2	0	0	0	0	0	0	2	rno-miR-218a-5p				-0.7	-0.71	0.77	2005, 2007, 2009, 2011
HERPUD2	ENST00000396081.1	HERPUD family member 2	30	1	1	0	0	1	0	1	0	0	rno-miR-218a-5p				-0.69	-0.85	> 0.99	2009, 2011
CTC-360G5.1	ENST00000571838.1	uncharacterized protein LOC643669 precursor	5	1	1	0	0	0	0	0	0	0	rno-miR-218a-5p				-0.67	-0.67	0.46	NULL
C3orf70	ENST00000335012.2	chromosome 3 open reading frame 70	19	3	1	2	0	1	0	1	0	0	rno-miR-218a-5p				-0.67	-0.92	> 0.99	2007, 2009, 2011
TMEM25	ENST00000411589.2	transmembrane protein 25	767	2	1	1	0	1	0	0	1	0	rno-miR-218a-5p				-0.66	-0.66	0.92	2003, 2005, 2007, 2009, 2011
NMT2	ENST00000378165.4	N-myristoyltransferase 2	318	1	1	0	0	1	0	1	0	2	rno-miR-218a-5p				-0.65	-0.81	> 0.99	2005, 2007, 2009, 2011
GNG3	ENST00000294117.5	guanine nucleotide binding protein (G protein), gamma 3	10	1	1	0	0	0	0	0	0	0	rno-miR-218a-5p				-0.64	-0.64	0.81	2005, 2007, 2009, 2011
BMI1	ENST00000376663.3	BMI1 polycomb ring finger oncogene	200	2	2	0	0	0	0	0	0	1	rno-miR-218a-5p				-0.64	-0.79	0.9	2007, 2009, 2011
HOOK1	ENST00000371208.3	hook microtubule-tethering protein 1	804	1	1	0	0	1	0	0	1	1	rno-miR-218a-5p				-0.64	-0.67	0.51	2007, 2009, 2011
HOXA1	ENST00000355633.5	homeobox A1	157	1	0	1	0	1	1	0	0	1	rno-miR-218a-5p				-0.64	-0.64	0.43	2005, 2007, 2011
SETBP1	ENST00000282030.5	SET binding protein 1	77	1	0	1	0	1	0	0	1	3	rno-miR-218a-5p				-0.63	-0.74	0.84	2011
VOPP1	ENST00000285279.5	vesicular, overexpressed in cancer, prosurvival protein 1	82	2	1	1	0	0	0	0	0	0	rno-miR-218a-5p				-0.62	-0.62	0.98	2007, 2009, 2011
PDE12	ENST00000311180.8	phosphodiesterase 12	326	1	1	0	0	4	0	3	1	0	rno-miR-218a-5p				-0.61	-1.07	0.8	2007, 2009, 2011
C10orf35	ENST00000373279.4	chromosome 10 open reading frame 35	84	1	1	0	0	0	0	0	0	0	rno-miR-218a-5p				-0.61	-0.61	< 0.1	2009, 2011
DES	ENST00000373960.3	desmin	5	1	1	0	0	0	0	0	0	0	rno-miR-218a-5p				-0.6	-0.6	0.31	2011
MDGA2	ENST00000439988.3	MAM domain-containing glycosylphosphatidylinositol anchor protein 2	0	2	2	0	0	0	0	0	0	1	rno-miR-218a-5p				-0.6	-0.6	0.98	NULL
NUP50	ENST00000347635.4	nucleoporin 50kDa	57	1	1	0	0	0	0	0	0	0	rno-miR-218a-5p				-0.59	-0.59	0.86	2007, 2009, 2011
KLHL29	ENST00000486442.1	kelch-like family member 29	414	2	1	0	1	1	0	1	0	0	rno-miR-218a-5p				-0.59	-0.59	0.95	2011
COMMD3-BMI1	ENST00000602390.1	COMMD3-BMI1 readthrough	195	2	2	0	0	0	0	0	0	1	rno-miR-218a-5p				-0.58	-0.72	0.9	2011
RGS17	ENST00000367225.2	regulator of G-protein signaling 17	11	2	1	0	1	1	0	1	0	0	rno-miR-218a-5p				-0.57	-0.62	> 0.99	NULL
LMO7	ENST00000341547.4	LIM domain 7	4663	1	1	0	0	0	0	0	0	0	rno-miR-218a-5p				-0.56	-0.56	0.93	2005, 2007, 2009, 2011
TAF11	ENST00000420584.2	TAF11 RNA polymerase II, TATA box binding protein (TBP)-associated factor, 28kDa	18	1	1	0	0	0	0	0	0	0	rno-miR-218a-5p				-0.55	-0.55	< 0.1	NULL
SPI1	ENST00000533030.1	spleen focus forming virus (SFFV) proviral integration oncogene	5	1	1	0	0	0	0	0	0	0	rno-miR-218a-5p				-0.55	-0.55	< 0.1	NULL
PTP4A1	ENST00000370651.3	protein tyrosine phosphatase type IVA, member 1	5740	2	0	1	1	0	0	0	0	0	rno-miR-218a-5p				-0.54	-0.54	0.98	2005, 2007, 2009, 2011
KIRREL3	ENST00000525144.2	kin of IRRE like 3 (Drosophila)	16	2	1	0	1	0	0	0	0	0	rno-miR-218a-5p				-0.54	-0.54	0.97	2011
FAM196B	ENST00000377365.3	family with sequence similarity 196, member B	174	2	2	0	0	0	0	0	0	0	rno-miR-218a-5p				-0.53	-0.56	0.93	2011
FZD4	ENST00000531380.1	frizzled family receptor 4	5	1	0	1	0	2	1	1	0	3	rno-miR-218a-5p				-0.53	-0.53	0.82	2005, 2007, 2009, 2011
B3GAT1	ENST00000392580.1	beta-1,3-glucuronyltransferase 1 (glucuronosyltransferase P)	77	2	1	1	0	0	0	0	0	4	rno-miR-218a-5p				-0.53	-0.53	> 0.99	2005, 2007, 2009, 2011
MDGA1	ENST00000297153.7	MAM domain containing glycosylphosphatidylinositol anchor 1	240	2	2	0	0	0	0	0	0	1	rno-miR-218a-5p				-0.53	-0.54	> 0.99	2005, 2007, 2009, 2011
RUNX3	ENST00000399916.1	runt-related transcription factor 3	378	1	1	0	0	1	0	0	1	1	rno-miR-218a-5p				-0.53	-0.53	0.94	2009, 2011
SKAP1	ENST00000336915.6	src kinase associated phosphoprotein 1	6	1	1	0	0	0	0	0	0	0	rno-miR-218a-5p				-0.53	-0.53	0.34	2009, 2011
RNF103	ENST00000237455.4	ring finger protein 103	521	1	1	0	0	0	0	0	0	0	rno-miR-218a-5p				-0.52	-0.53	0.84	2011
RNF139	ENST00000303545.3	ring finger protein 139	237	1	1	0	0	0	0	0	0	0	rno-miR-218a-5p				-0.52	-0.52	0.85	2005, 2007, 2009, 2011
KCNJ6	ENST00000609713.1	potassium inwardly-rectifying channel, subfamily J, member 6	5	3	2	0	1	3	1	0	2	2	rno-miR-218a-5p				-0.52	-0.52	> 0.99	NULL
ZNF654	ENST00000309495.5	zinc finger protein 654	456	2	0	2	0	0	0	0	0	0	rno-miR-218a-5p				-0.52	-0.52	0.92	2005, 2007, 2009, 2011
PTPRA	ENST00000216877.6	protein tyrosine phosphatase, receptor type, A	7517	1	1	0	0	0	0	0	0	0	rno-miR-218a-5p				-0.51	-0.55	0.98	2005, 2007, 2009, 2011
VAT1	ENST00000355653.3	vesicle amine transport 1	2844	2	1	1	0	0	0	0	0	0	rno-miR-218a-5p				-0.51	-0.51	0.93	2005, 2007, 2009, 2011
POLD3	ENST00000263681.2	polymerase (DNA-directed), delta 3, accessory subunit	371	1	1	0	0	0	0	0	0	2	rno-miR-218a-5p				-0.51	-0.52	0.58	2005, 2007, 2009, 2011
C2orf88	ENST00000340623.4	chromosome 2 open reading frame 88	156	1	1	0	0	0	0	0	0	0	rno-miR-218a-5p				-0.5	-0.52	0.84	2007, 2009, 2011
EPS8	ENST00000543523.1	epidermal growth factor receptor pathway substrate 8	2643	1	1	0	0	1	0	1	0	1	rno-miR-218a-5p				-0.49	-0.58	0.98	2009, 2011
MIER3	ENST00000381226.3	mesoderm induction early response 1, family member 3	112	2	1	1	0	1	0	1	0	3	rno-miR-218a-5p				-0.49	-0.59	0.91	2007, 2009, 2011
ITM2C	ENST00000326407.6	integral membrane protein 2C	67220	2	1	0	1	0	0	0	0	0	rno-miR-218a-5p				-0.49	-0.49	0.91	2005, 2007, 2009, 2011
GLCE	ENST00000559420.2	glucuronic acid epimerase	25	2	2	0	0	0	0	0	0	1	rno-miR-218a-5p				-0.49	-0.9	> 0.99	2005, 2007, 2009, 2011
SSR3	ENST00000476217.1	signal sequence receptor, gamma (translocon-associated protein gamma)	6034	2	1	1	0	0	0	0	0	0	rno-miR-218a-5p				-0.49	-0.59	0.8	2009, 2011
SERPINI1	ENST00000446050.2	serpin peptidase inhibitor, clade I (neuroserpin), member 1	549	1	0	1	0	0	0	0	0	0	rno-miR-218a-5p				-0.49	-0.49	0.9	2011
ZMAT4	ENST00000315769.7	zinc finger, matrin-type 4	5	1	0	1	0	1	0	0	1	1	rno-miR-218a-5p				-0.49	-0.49	0.71	2007, 2011
SERTAD4	ENST00000367012.3	SERTA domain containing 4	296	1	1	0	0	1	0	1	0	0	rno-miR-218a-5p				-0.48	-0.48	0.97	NULL
GPR45	ENST00000258456.1	G protein-coupled receptor 45	5	1	1	0	0	0	0	0	0	0	rno-miR-218a-5p				-0.48	-0.48	0.87	2009, 2011
KCTD9	ENST00000221200.4	potassium channel tetramerization domain containing 9	575	1	1	0	0	0	0	0	0	1	rno-miR-218a-5p				-0.48	-0.48	0.94	2005, 2007, 2009, 2011
TMEM178A	ENST00000281961.2	transmembrane protein 178A	141	1	1	0	0	0	0	0	0	0	rno-miR-218a-5p				-0.48	-0.48	0.91	2007, 2009, 2011
CBX3	ENST00000409747.1	chromobox homolog 3	889	1	1	0	0	0	0	0	0	0	rno-miR-218a-5p				-0.48	-0.48	< 0.1	NULL
TUSC5	ENST00000333813.3	tumor suppressor candidate 5	5	1	1	0	0	0	0	0	0	4	rno-miR-218a-5p				-0.47	-0.47	0.7	2009, 2011
TOB1	ENST00000499247.2	transducer of ERBB2, 1	102	1	1	0	0	0	0	0	0	0	rno-miR-218a-5p				-0.47	-0.47	0.83	2005, 2007, 2009, 2011
IFT80	ENST00000326448.7	intraflagellar transport 80 homolog (Chlamydomonas)	53	1	1	0	0	0	0	0	0	1	rno-miR-218a-5p				-0.47	-0.47	0.24	2009, 2011
STAM2	ENST00000263904.4	signal transducing adaptor molecule (SH3 domain and ITAM motif) 2	296	1	1	0	0	0	0	0	0	0	rno-miR-218a-5p				-0.47	-0.48	0.81	2005, 2007, 2009, 2011
ZBTB11	ENST00000312938.4	zinc finger and BTB domain containing 11	179	1	1	0	0	0	0	0	0	0	rno-miR-218a-5p				-0.47	-0.47	0.87	2005, 2007, 2009, 2011
CHM	ENST00000357749.2	choroideremia (Rab escort protein 1)	217	2	0	2	0	0	0	0	0	1	rno-miR-218a-5p				-0.47	-0.47	0.7	2007, 2009, 2011
SLC6A1	ENST00000287766.4	solute carrier family 6 (neurotransmitter transporter), member 1	5	3	1	1	1	0	0	0	0	1	rno-miR-218a-5p				-0.47	-0.47	0.97	2005, 2007, 2009, 2011
RNF41	ENST00000345093.4	ring finger protein 41	152	1	1	0	0	2	0	1	1	1	rno-miR-218a-5p				-0.47	-0.55	0.26	2005, 2007, 2009, 2011
FAM175B	ENST00000298492.5	family with sequence similarity 175, member B	525	1	1	0	0	0	0	0	0	1	rno-miR-218a-5p				-0.47	-0.48	0.96	2009, 2011
LRAT	ENST00000336356.3	lecithin retinol acyltransferase (phosphatidylcholine--retinol O-acyltransferase)	9	1	0	0	1	1	0	1	0	0	rno-miR-218a-5p				-0.47	-0.47	0.79	2009, 2011
RPS6KA3	ENST00000379565.3	ribosomal protein S6 kinase, 90kDa, polypeptide 3	769	2	0	1	1	1	0	1	0	1	rno-miR-218a-5p				-0.46	-0.53	0.98	2005, 2007, 2009, 2011
UBE2H	ENST00000355621.3	ubiquitin-conjugating enzyme E2H	855	1	1	0	0	0	0	0	0	0	rno-miR-218a-5p				-0.46	-0.49	0.95	2005, 2007, 2009, 2011
USP32	ENST00000300896.4	ubiquitin specific peptidase 32	85	2	1	0	1	0	0	0	0	1	rno-miR-218a-5p				-0.46	-0.54	0.95	2005, 2007, 2009, 2011
RAB8A	ENST00000300935.3	RAB8A, member RAS oncogene family	226	1	1	0	0	0	0	0	0	0	rno-miR-218a-5p				-0.46	-0.46	0.79	2005, 2007, 2009, 2011
OTUD7B	ENST00000369135.4	OTU domain containing 7B	299	2	1	1	0	0	0	0	0	0	rno-miR-218a-5p				-0.46	-0.48	0.98	2011
DCBLD2	ENST00000326840.6	discoidin, CUB and LCCL domain containing 2	798	2	0	2	0	1	0	1	0	1	rno-miR-218a-5p				-0.46	-0.48	0.94	2007, 2009, 2011
FAM63B	ENST00000559228.1	family with sequence similarity 63, member B	41	2	0	1	1	0	0	0	0	3	rno-miR-218a-5p				-0.45	-0.45	0.97	2007, 2009, 2011
ELMO1	ENST00000341056.3	engulfment and cell motility 1	118	1	1	0	0	0	0	0	0	1	rno-miR-218a-5p				-0.45	-0.46	0.87	2005, 2007, 2009, 2011
SHANK2	ENST00000449833.2	SH3 and multiple ankyrin repeat domains 2	26	2	2	0	0	1	0	1	0	0	rno-miR-218a-5p				-0.45	-0.45	0.99	2003, 2005, 2007, 2009, 2011
DDX41	ENST00000507955.1	DEAD (Asp-Glu-Ala-Asp) box polypeptide 41	37	1	1	0	0	0	0	0	0	0	rno-miR-218a-5p				-0.45	-0.62	0.49	2009, 2011
TBC1D9B	ENST00000519746.1	TBC1 domain family, member 9B (with GRAM domain)	5042	1	0	1	0	1	0	1	0	0	rno-miR-218a-5p				-0.45	-0.45	0.43	2009, 2011
ADIPOR2	ENST00000357103.4	adiponectin receptor 2	138	2	0	1	1	0	0	0	0	2	rno-miR-218a-5p				-0.45	-0.5	0.95	2005, 2007, 2009, 2011
FBXO28	ENST00000424254.2	F-box protein 28	461	1	1	0	0	0	0	0	0	2	rno-miR-218a-5p				-0.44	-0.6	0.69	2005, 2007, 2009, 2011
HIVEP1	ENST00000379388.2	human immunodeficiency virus type I enhancer binding protein 1	781	1	0	1	0	0	0	0	0	0	rno-miR-218a-5p				-0.44	-0.44	0.76	2005, 2007, 2009, 2011
SHISA6	ENST00000441885.3	shisa family member 6	5	2	1	1	0	1	0	1	0	0	rno-miR-218a-5p				-0.44	-0.44	> 0.99	2011
NEBL	ENST00000377122.4	nebulette	181	2	2	0	0	1	0	1	0	3	rno-miR-218a-5p				-0.44	-0.46	0.67	2011
NUMB	ENST00000554546.1	numb homolog (Drosophila)	2707	1	0	1	0	1	0	1	0	2	rno-miR-218a-5p				-0.43	-0.43	0.36	2005, 2007
RET	ENST00000355710.3	ret proto-oncogene	5	2	0	1	1	0	0	0	0	2	rno-miR-218a-5p				-0.43	-0.43	0.97	2011
SCRT1	ENST00000332135.4	scratch homolog 1, zinc finger protein (Drosophila)	5	2	1	0	1	0	0	0	0	0	rno-miR-218a-5p				-0.43	-0.43	0.91	2011
RCC1	ENST00000373833.6	regulator of chromosome condensation 1	1156	1	1	0	0	0	0	0	0	0	rno-miR-218a-5p				-0.43	-0.49	0.85	NULL
KLF12	ENST00000377669.2	Kruppel-like factor 12	251	2	1	1	0	1	0	1	0	2	rno-miR-218a-5p				-0.42	-0.48	0.87	2005, 2007, 2009, 2011
SHC4	ENST00000332408.4	SHC (Src homology 2 domain containing) family, member 4	61	1	1	0	0	0	0	0	0	0	rno-miR-218a-5p				-0.42	-0.42	0.97	2007, 2009, 2011
INTS6	ENST00000311234.4	integrator complex subunit 6	433	1	0	1	0	1	0	0	1	1	rno-miR-218a-5p				-0.42	-0.59	0.73	2007, 2009, 2011
RARA	ENST00000425707.3	retinoic acid receptor, alpha	560	1	0	1	0	0	0	0	0	0	rno-miR-218a-5p				-0.42	-0.42	0.7	2007, 2009, 2011
SNX4	ENST00000251775.4	sorting nexin 4	454	1	1	0	0	0	0	0	0	0	rno-miR-218a-5p				-0.42	-0.42	0.77	2005, 2007, 2009, 2011
GPR63	ENST00000229955.3	G protein-coupled receptor 63	5	2	1	1	0	0	0	0	0	1	rno-miR-218a-5p				-0.42	-0.42	0.9	NULL
IKZF1	ENST00000331340.3	IKAROS family zinc finger 1 (Ikaros)	11	1	1	0	0	2	2	0	0	3	rno-miR-218a-5p				-0.42	-0.54	0.35	2007, 2009, 2011
EXD2	ENST00000409018.3	exonuclease 3'-5' domain containing 2	3135	1	1	0	0	1	0	1	0	0	rno-miR-218a-5p				-0.42	-0.53	0.85	2011
RER1	ENST00000378512.1	RER1 retention in endoplasmic reticulum 1 homolog (S. cerevisiae)	2954	1	0	1	0	1	0	1	0	0	rno-miR-218a-5p				-0.42	-0.47	< 0.1	NULL
SEC61A1	ENST00000243253.3	Sec61 alpha 1 subunit (S. cerevisiae)	2966	1	1	0	0	0	0	0	0	0	rno-miR-218a-5p				-0.42	-0.43	0.98	2005, 2007, 2009, 2011
TPCN1	ENST00000335509.6	two pore segment channel 1	401	1	0	1	0	0	0	0	0	3	rno-miR-218a-5p				-0.41	-0.41	0.8	NULL
TMEM151A	ENST00000327259.4	transmembrane protein 151A	163	1	1	0	0	0	0	0	0	2	rno-miR-218a-5p				-0.41	-0.41	0.95	2007, 2009, 2011
GNAI2	ENST00000313601.6	guanine nucleotide binding protein (G protein), alpha inhibiting activity polypeptide 2	27	1	1	0	0	0	0	0	0	0	rno-miR-218a-5p				-0.41	-0.41	0.75	2005, 2007, 2009, 2011
LGR4	ENST00000379214.4	leucine-rich repeat containing G protein-coupled receptor 4	1387	1	1	0	0	0	0	0	0	1	rno-miR-218a-5p				-0.41	-0.41	0.64	2005, 2007, 2009, 2011
SLC24A4	ENST00000393265.2	solute carrier family 24 (sodium/potassium/calcium exchanger), member 4	5	1	1	0	0	1	1	0	0	1	rno-miR-218a-5p				-0.41	-0.61	0.98	2007, 2009, 2011
PROSC	ENST00000328195.3	proline synthetase co-transcribed homolog (bacterial)	414	1	1	0	0	0	0	0	0	0	rno-miR-218a-5p				-0.41	-0.41	0.62	2009, 2011
ACTN1	ENST00000193403.6	actinin, alpha 1	10087	1	1	0	0	0	0	0	0	0	rno-miR-218a-5p				-0.4	-0.4	0.64	2005, 2007, 2009, 2011
SPHKAP	ENST00000392056.3	SPHK1 interactor, AKAP domain containing	5	1	1	0	0	1	0	1	0	1	rno-miR-218a-5p				-0.4	-0.4	0.95	2009, 2011
SOCS3	ENST00000330871.2	suppressor of cytokine signaling 3	5	1	1	0	0	0	0	0	0	0	rno-miR-218a-5p				-0.4	-0.4	0.84	2007, 2009, 2011
CASKIN1	ENST00000343516.6	CASK interacting protein 1	6	2	1	0	1	0	0	0	0	3	rno-miR-218a-5p				-0.4	-0.4	0.91	2005, 2007, 2009, 2011
JMY	ENST00000396137.4	junction mediating and regulatory protein, p53 cofactor	10	1	0	1	0	1	0	1	0	2	rno-miR-218a-5p				-0.4	-0.61	0.77	NULL
IGSF11	ENST00000425327.2	immunoglobulin superfamily, member 11	5	1	1	0	0	0	0	0	0	0	rno-miR-218a-5p				-0.39	-0.39	0.37	2009, 2011
PQLC3	ENST00000402361.1	PQ loop repeat containing 3	26	1	1	0	0	0	0	0	0	0	rno-miR-218a-5p				-0.39	-0.5	< 0.1	2009, 2011
RIC3	ENST00000396677.2	RIC3 acetylcholine receptor chaperone	5	1	0	1	0	0	0	0	0	1	rno-miR-218a-5p				-0.39	-0.39	0.89	NULL
ST8SIA4	ENST00000231461.5	ST8 alpha-N-acetyl-neuraminide alpha-2,8-sialyltransferase 4	5	2	1	1	0	0	0	0	0	2	rno-miR-218a-5p				-0.39	-0.39	> 0.99	2005, 2007, 2009, 2011
SMEK2	ENST00000272313.5	SMEK homolog 2, suppressor of mek1 (Dictyostelium)	342	1	0	1	0	1	0	1	0	0	rno-miR-218a-5p				-0.38	-0.38	0.6	2011
ZNF280C	ENST00000370978.4	zinc finger protein 280C	138	1	0	0	1	1	0	1	0	0	rno-miR-218a-5p				-0.38	-0.39	0.78	2007, 2009, 2011
ARF6	ENST00000298316.5	ADP-ribosylation factor 6	31	1	1	0	0	0	0	0	0	0	rno-miR-218a-5p				-0.38	-0.47	0.74	2009, 2011
USP6	ENST00000332776.4	ubiquitin specific peptidase 6 (Tre-2 oncogene)	5	2	1	0	1	1	0	0	1	1	rno-miR-218a-5p				-0.38	-0.38	0.89	2005, 2007, 2009, 2011
SIK2	ENST00000304987.3	salt-inducible kinase 2	378	2	2	0	0	0	0	0	0	1	rno-miR-218a-5p				-0.38	-0.57	> 0.99	2005, 2007, 2009, 2011
CLK3	ENST00000348245.3	CDC-like kinase 3	127	1	0	1	0	1	0	0	1	1	rno-miR-218a-5p				-0.38	-0.38	0.65	2009, 2011
RAB6A	ENST00000310653.6	RAB6A, member RAS oncogene family	9	1	1	0	0	0	0	0	0	0	rno-miR-218a-5p				-0.38	-0.38	0.56	2007, 2005, 2007, 2009, 2011
AL626787.1	ENST00000595430.1		5	1	0	1	0	1	0	0	1	0	rno-miR-218a-5p				-0.38	-0.38	0.69	NULL
GNAS	ENST00000371075.3	GNAS complex locus	314	1	1	0	0	0	0	0	0	0	rno-miR-218a-5p				-0.38	-0.49	0.13	NULL
DCUN1D1	ENST00000292782.4	DCN1, defective in cullin neddylation 1, domain containing 1	267	1	1	0	0	0	0	0	0	1	rno-miR-218a-5p				-0.38	-0.38	0.99	2007, 2009, 2011
ZFY	ENST00000383052.1	zinc finger protein, Y-linked	5	1	1	0	0	0	0	0	0	0	rno-miR-218a-5p				-0.38	-0.38	0.94	2011
VPS37A	ENST00000324849.4	vacuolar protein sorting 37 homolog A (S. cerevisiae)	339	1	0	1	0	1	0	1	0	0	rno-miR-218a-5p				-0.38	-0.43	0.87	2009, 2011
L3MBTL3	ENST00000529410.1	l(3)mbt-like 3 (Drosophila)	60	1	1	0	0	0	0	0	0	0	rno-miR-218a-5p				-0.38	-0.38	0.81	2005, 2007, 2009, 2011
SH3GL1	ENST00000269886.3	SH3-domain GRB2-like 1	739	1	1	0	0	0	0	0	0	0	rno-miR-218a-5p				-0.38	-0.38	0.69	NULL
TMED8	ENST00000216468.7	transmembrane emp24 protein transport domain containing 8	53	1	0	1	0	1	0	1	0	0	rno-miR-218a-5p				-0.38	-0.4	0.76	NULL
TMUB2	ENST00000590235.1	transmembrane and ubiquitin-like domain containing 2	1043	1	1	0	0	0	0	0	0	0	rno-miR-218a-5p				-0.38	-0.39	0.47	2007, 2009, 2011
TPBGL	ENST00000562197.2	trophoblast glycoprotein-like	8	1	1	0	0	0	0	0	0	0	rno-miR-218a-5p				-0.38	-0.38	0.89	2011
SCN4B	ENST00000324727.4	sodium channel, voltage-gated, type IV, beta subunit	13	1	0	1	0	2	1	0	1	0	rno-miR-218a-5p				-0.38	-0.38	0.79	2011
SNX18	ENST00000343017.6	sorting nexin 18	174	1	1	0	0	1	0	1	0	1	rno-miR-218a-5p				-0.37	-0.38	0.81	2009, 2011
TRIM71	ENST00000383763.5	tripartite motif containing 71, E3 ubiquitin protein ligase	67	2	1	1	0	2	0	1	1	2	rno-miR-218a-5p				-0.37	-0.43	0.99	NULL
SPRED2	ENST00000356388.4	sprouty-related, EVH1 domain containing 2	53	1	1	0	0	0	0	0	0	0	rno-miR-218a-5p				-0.37	-0.42	0.84	2005, 2007, 2009, 2011
SMUG1	ENST00000505128.1	single-strand-selective monofunctional uracil-DNA glycosylase 1	242	1	0	1	0	0	0	0	0	1	rno-miR-218a-5p				-0.37	-0.43	0.48	NULL
MVB12B	ENST00000361171.3	multivesicular body subunit 12B	29	1	0	1	0	1	0	0	1	3	rno-miR-218a-5p				-0.37	-0.37	0.75	2007, 2009, 2011
DPF3	ENST00000541685.1	D4, zinc and double PHD fingers, family 3	5	1	1	0	0	0	0	0	0	0	rno-miR-218a-5p				-0.37	-0.37	0.63	2009, 2011
BBX	ENST00000415149.2	bobby sox homolog (Drosophila)	141	3	0	0	3	1	0	1	0	0	rno-miR-218a-5p				-0.37	-0.42	0.97	2011
GUCY1A2	ENST00000526355.2	guanylate cyclase 1, soluble, alpha 2	24	1	1	0	0	0	0	0	0	2	rno-miR-218a-5p				-0.37	-0.37	0.99	2005, 2007, 2009, 2011
HCN3	ENST00000368358.3	hyperpolarization activated cyclic nucleotide-gated potassium channel 3	41	1	1	0	0	0	0	0	0	0	rno-miR-218a-5p				-0.37	-0.37	0.85	2011
HS3ST3B1	ENST00000360954.2	heparan sulfate (glucosamine) 3-O-sulfotransferase 3B1	1489	1	1	0	0	0	0	0	0	0	rno-miR-218a-5p				-0.37	-0.37	0.99	2005, 2007, 2009, 2011
HOXD10	ENST00000249501.4	homeobox D10	182	1	0	1	0	0	0	0	0	0	rno-miR-218a-5p				-0.37	-0.37	0.72	2011
PLXDC2	ENST00000377252.4	plexin domain containing 2	506	2	0	2	0	1	0	0	1	2	rno-miR-218a-5p				-0.37	-0.53	0.91	NULL
FAM109A	ENST00000361483.3	family with sequence similarity 109, member A	780	1	1	0	0	0	0	0	0	0	rno-miR-218a-5p				-0.37	-0.43	0.67	2007, 2009, 2011
ZFX	ENST00000539115.1	zinc finger protein, X-linked	583	1	1	0	0	0	0	0	0	0	rno-miR-218a-5p				-0.37	-0.38	0.97	2007, 2009, 2011
PBX2	ENST00000375050.4	pre-B-cell leukemia homeobox 2	98	1	1	0	0	0	0	0	0	0	rno-miR-218a-5p				-0.36	-0.36	0.89	2011
GDPD5	ENST00000443276.2	glycerophosphodiester phosphodiesterase domain containing 5	8	1	1	0	0	0	0	0	0	1	rno-miR-218a-5p				-0.36	-0.36	0.6	2007, 2009, 2011
BAI3	ENST00000370598.1	brain-specific angiogenesis inhibitor 3	5	1	1	0	0	0	0	0	0	0	rno-miR-218a-5p				-0.36	-0.36	0.88	2005, 2007, 2009, 2011
TSPAN3	ENST00000267970.4	tetraspanin 3	9328	1	0	1	0	0	0	0	0	2	rno-miR-218a-5p				-0.36	-0.41	0.89	2007, 2011
SERTAD2	ENST00000313349.3	SERTA domain containing 2	119	1	1	0	0	1	0	1	0	1	rno-miR-218a-5p				-0.36	-0.46	0.88	2005, 2007, 2009, 2011
ONECUT3	ENST00000382349.4	one cut homeobox 3	5	2	0	1	1	0	0	0	0	0	rno-miR-218a-5p				-0.36	-0.36	0.97	NULL
CALN1	ENST00000329008.5	calneuron 1	5	2	0	1	1	2	0	2	0	0	rno-miR-218a-5p				-0.36	-0.36	0.94	2005, 2007, 2009, 2011
ANKRD40	ENST00000285243.6	ankyrin repeat domain 40	409	1	0	0	1	1	0	1	0	0	rno-miR-218a-5p				-0.36	-0.37	0.79	2007, 2011
EIF5A2	ENST00000474096.1	eukaryotic translation initiation factor 5A2	443	2	2	0	0	2	0	0	2	2	rno-miR-218a-5p				-0.36	-0.8	0.87	2005, 2007, 2009, 2011
KCNK2	ENST00000444842.2	potassium channel, subfamily K, member 2	258	1	0	0	1	2	0	2	0	1	rno-miR-218a-5p				-0.36	-0.38	0.67	2007
NXT2	ENST00000372106.1	nuclear transport factor 2-like export factor 2	390	1	0	0	1	1	0	1	0	0	rno-miR-218a-5p				-0.36	-0.36	0.62	2005, 2007, 2011
RELN	ENST00000428762.1	reelin	252	1	1	0	0	0	0	0	0	1	rno-miR-218a-5p				-0.36	-0.36	0.81	2005, 2007, 2009, 2011
DKK2	ENST00000285311.3	dickkopf WNT signaling pathway inhibitor 2	5	1	0	1	0	1	0	1	0	1	rno-miR-218a-5p				-0.36	-0.36	0.62	2007, 2011
ROBO1	ENST00000436010.2	roundabout, axon guidance receptor, homolog 1 (Drosophila)	546	1	1	0	0	0	0	0	0	0	rno-miR-218a-5p				-0.36	-0.36	0.98	2005, 2007, 2009, 2011
FAM20B	ENST00000263733.4	family with sequence similarity 20, member B	113	1	0	0	1	1	0	0	1	0	rno-miR-218a-5p				-0.36	-0.39	0.86	2005, 2007, 2009, 2011
SH3KBP1	ENST00000397821.3	SH3-domain kinase binding protein 1	109	2	0	0	2	0	0	0	0	0	rno-miR-218a-5p				-0.36	-0.36	0.96	2005, 2007, 2011
FAM196A	ENST00000522781.1	family with sequence similarity 196, member A	5	1	1	0	0	0	0	0	0	1	rno-miR-218a-5p				-0.35	-0.35	0.88	2007, 2009, 2011
MAFG	ENST00000357736.4	v-maf avian musculoaponeurotic fibrosarcoma oncogene homolog G	5	2	1	1	0	0	0	0	0	0	rno-miR-218a-5p				-0.35	-0.35	0.97	2005, 2007, 2009, 2011
CDCA7L	ENST00000356195.5	cell division cycle associated 7-like	292	1	0	1	0	0	0	0	0	0	rno-miR-218a-5p				-0.35	-0.35	0.65	2009, 2011
DCX	ENST00000356915.2	doublecortin	5	1	0	1	0	1	0	0	1	2	rno-miR-218a-5p				-0.35	-0.35	0.54	2009, 2011
SERP1	ENST00000239944.2	stress-associated endoplasmic reticulum protein 1	3242	1	0	1	0	1	0	1	0	0	rno-miR-218a-5p				-0.35	-0.63	0.84	2005, 2007, 2009, 2011
FAM65B	ENST00000259698.4	family with sequence similarity 65, member B	7	1	1	0	0	0	0	0	0	0	rno-miR-218a-5p				-0.35	-0.35	0.52	2009, 2011
PPP4R2	ENST00000356692.5	protein phosphatase 4, regulatory subunit 2	310	1	1	0	0	0	0	0	0	0	rno-miR-218a-5p				-0.35	-0.35	0.88	NULL
HAPLN1	ENST00000274341.4	hyaluronan and proteoglycan link protein 1	5	1	1	0	0	0	0	0	0	2	rno-miR-218a-5p				-0.35	-0.35	0.87	2005, 2007, 2009, 2011
PAG1	ENST00000220597.4	phosphoprotein associated with glycosphingolipid microdomains 1	53	1	0	1	0	1	0	1	0	1	rno-miR-218a-5p				-0.35	-0.43	0.85	NULL
HOXD8	ENST00000313173.4	homeobox D8	752	1	0	1	0	0	0	0	0	0	rno-miR-218a-5p				-0.35	-0.35	0.39	2011
CPNE8	ENST00000331366.5	copine VIII	343	1	1	0	0	0	0	0	0	0	rno-miR-218a-5p				-0.34	-0.34	0.75	2005, 2007, 2009, 2011
GSX2	ENST00000503800.1	GS homeobox 2	5	1	1	0	0	0	0	0	0	1	rno-miR-218a-5p				-0.34	-0.34	< 0.1	NULL
SFMBT1	ENST00000394752.3	Scm-like with four mbt domains 1	116	1	0	1	0	2	0	1	1	0	rno-miR-218a-5p				-0.34	-0.36	0.88	2005, 2007, 2009, 2011
CHST8	ENST00000438847.3	carbohydrate (N-acetylgalactosamine 4-0) sulfotransferase 8	32	1	0	1	0	0	0	0	0	0	rno-miR-218a-5p				-0.34	-0.34	0.83	2005, 2007, 2009, 2011
KIAA1045	ENST00000242315.3	KIAA1045	42	2	1	1	0	1	1	0	0	1	rno-miR-218a-5p				-0.34	-0.59	0.85	2009, 2011
OTX2	ENST00000339475.5	orthodenticle homeobox 2	5	1	0	0	1	0	0	0	0	0	rno-miR-218a-5p				-0.34	-0.34	0.67	2011
CTTNBP2NL	ENST00000271277.6	CTTNBP2 N-terminal like	182	1	1	0	0	1	0	1	0	1	rno-miR-218a-5p				-0.34	-0.52	0.98	2011
ERMP1	ENST00000381506.3	endoplasmic reticulum metallopeptidase 1	53	3	0	2	1	1	0	1	0	2	rno-miR-218a-5p				-0.34	-0.57	0.86	2009, 2011
CEP55	ENST00000371485.3	centrosomal protein 55kDa	92	1	1	0	0	0	0	0	0	0	rno-miR-218a-5p				-0.33	-0.38	0.17	NULL
PPP2R5A	ENST00000261461.2	protein phosphatase 2, regulatory subunit B', alpha	13	1	1	0	0	0	0	0	0	0	rno-miR-218a-5p				-0.33	-0.33	0.44	2005, 2007, 2009, 2011
HS3ST2	ENST00000261374.3	heparan sulfate (glucosamine) 3-O-sulfotransferase 2	5	1	0	1	0	0	0	0	0	0	rno-miR-218a-5p				-0.33	-0.33	0.84	2005, 2007, 2009, 2011
LMNB1	ENST00000261366.5	lamin B1	369	1	0	1	0	0	0	0	0	0	rno-miR-218a-5p				-0.33	-0.34	0.71	2007, 2009, 2011
RCBTB1	ENST00000258646.3	regulator of chromosome condensation (RCC1) and BTB (POZ) domain containing protein 1	9	1	1	0	0	0	0	0	0	0	rno-miR-218a-5p				-0.33	-0.33	0.69	2005, 2007, 2009, 2011
MITF	ENST00000328528.6	microphthalmia-associated transcription factor	593	1	1	0	0	1	0	0	1	0	rno-miR-218a-5p				-0.33	-0.36	0.95	2011
VASH2	ENST00000366968.4	vasohibin 2	70	1	1	0	0	1	0	1	0	2	rno-miR-218a-5p				-0.33	-0.35	0.86	2009, 2011
SCN2B	ENST00000278947.5	sodium channel, voltage-gated, type II, beta subunit	5	1	1	0	0	0	0	0	0	0	rno-miR-218a-5p				-0.33	-0.33	0.76	2009, 2011
SYS1	ENST00000243918.5	SYS1 Golgi-localized integral membrane protein homolog (S. cerevisiae)	384	1	1	0	0	0	0	0	0	0	rno-miR-218a-5p				-0.33	-0.39	0.78	2007, 2009, 2011
RNF165	ENST00000269439.7	ring finger protein 165	18	2	0	2	0	1	0	0	1	2	rno-miR-218a-5p				-0.33	-0.33	0.86	2007, 2009, 2011
ABL2	ENST00000502732.1	c-abl oncogene 2, non-receptor tyrosine kinase	892	1	0	1	0	1	0	1	0	5	rno-miR-218a-5p				-0.33	-0.34	0.67	2009, 2011
PLD5	ENST00000536534.2	phospholipase D family, member 5	5	1	0	1	0	0	0	0	0	0	rno-miR-218a-5p				-0.33	-0.33	0.89	2007, 2009, 2011
TSPAN5	ENST00000305798.3	tetraspanin 5	107	1	1	0	0	0	0	0	0	0	rno-miR-218a-5p				-0.32	-0.32	0.87	2011
HLF	ENST00000226067.5	hepatic leukemia factor	15	1	1	0	0	0	0	0	0	0	rno-miR-218a-5p				-0.32	-0.32	0.92	2005, 2007, 2009, 2011
FAM214A	ENST00000261844.7	family with sequence similarity 214, member A	62	1	0	0	1	0	0	0	0	0	rno-miR-218a-5p				-0.32	-0.32	0.65	2007, 2009, 2011
KAT8	ENST00000448516.2	K(lysine) acetyltransferase 8	2490	1	1	0	0	0	0	0	0	0	rno-miR-218a-5p				-0.32	-0.32	< 0.1	NULL
PTPRN2	ENST00000389413.3	protein tyrosine phosphatase, receptor type, N polypeptide 2	15	1	0	1	0	0	0	0	0	2	rno-miR-218a-5p				-0.32	-0.32	0.86	2009, 2011
OXSR1	ENST00000311806.3	oxidative stress responsive 1	1790	1	0	1	0	1	0	0	1	0	rno-miR-218a-5p				-0.32	-0.33	0.7	2005, 2007, 2009, 2011
UBQLN2	ENST00000338222.5	ubiquilin 2	70	1	1	0	0	1	0	1	0	0	rno-miR-218a-5p				-0.32	-0.33	0.82	NULL
LRRFIP1	ENST00000308482.9	leucine rich repeat (in FLII) interacting protein 1	525	1	0	1	0	0	0	0	0	0	rno-miR-218a-5p				-0.32	-0.32	0.87	2011
CCDC24	ENST00000372318.3	coiled-coil domain containing 24	66	1	0	1	0	0	0	0	0	0	rno-miR-218a-5p				-0.32	-0.32	0.42	2007, 2009, 2011
EBF3	ENST00000368648.3	early B-cell factor 3	101	2	1	1	0	0	0	0	0	0	rno-miR-218a-5p				-0.32	-0.39	0.95	2007, 2009, 2011
PVRL1	ENST00000264025.3	poliovirus receptor-related 1 (herpesvirus entry mediator C)	50	1	1	0	0	1	0	1	0	0	rno-miR-218a-5p				-0.32	-0.33	0.95	2007, 2009, 2011
NAPEPLD	ENST00000417955.1	N-acyl phosphatidylethanolamine phospholipase D	13	1	1	0	0	2	1	1	0	2	rno-miR-218a-5p				-0.32	-0.71	0.66	2009, 2011
PDZD4	ENST00000164640.4	PDZ domain containing 4	7	1	1	0	0	0	0	0	0	0	rno-miR-218a-5p				-0.32	-0.32	0.74	2007, 2009, 2011
SNTB2	ENST00000336278.4	syntrophin, beta 2 (dystrophin-associated protein A1, 59kDa, basic component 2)	254	1	1	0	0	1	0	0	1	2	rno-miR-218a-5p				-0.31	-0.35	0.98	2007, 2009, 2011
MCF2	ENST00000520602.1	MCF.2 cell line derived transforming sequence	5	1	1	0	0	0	0	0	0	0	rno-miR-218a-5p				-0.31	-0.31	0.66	2009, 2011
C6orf47	ENST00000375911.1	chromosome 6 open reading frame 47	38	1	0	1	0	1	0	1	0	0	rno-miR-218a-5p				-0.31	-0.32	0.38	2011
MOB1B	ENST00000309395.2	MOB kinase activator 1B	54	1	0	1	0	1	0	1	0	0	rno-miR-218a-5p				-0.31	-0.31	0.9	2009, 2011
PAX5	ENST00000358127.4	paired box 5	5	1	1	0	0	2	0	1	1	6	rno-miR-218a-5p				-0.31	-0.31	0.8	NULL
ZNF462	ENST00000277225.5	zinc finger protein 462	214	1	0	0	1	0	0	0	0	1	rno-miR-218a-5p				-0.31	-0.35	0.72	NULL
KCNK12	ENST00000327876.4	potassium channel, subfamily K, member 12	5	1	1	0	0	0	0	0	0	1	rno-miR-218a-5p				-0.31	-0.31	0.94	NULL
MBD6	ENST00000355673.3	methyl-CpG binding domain protein 6	24	2	0	1	1	0	0	0	0	0	rno-miR-218a-5p				-0.31	-0.31	0.88	2005, 2007, 2009, 2011
HCFC1	ENST00000310441.7	host cell factor C1 (VP16-accessory protein)	181	1	0	1	0	0	0	0	0	0	rno-miR-218a-5p				-0.31	-0.31	0.87	2007, 2009, 2011
GSKIP	ENST00000555181.1	GSK3B interacting protein	1581	1	0	1	0	0	0	0	0	0	rno-miR-218a-5p				-0.31	-0.31	0.87	2007, 2009, 2011
SEC22C	ENST00000264454.3	SEC22 vesicle trafficking protein homolog C (S. cerevisiae)	855	1	1	0	0	0	0	0	0	1	rno-miR-218a-5p				-0.3	-0.4	0.13	NULL
PLCG1	ENST00000244007.3	phospholipase C, gamma 1	69	2	0	1	1	0	0	0	0	2	rno-miR-218a-5p				-0.3	-0.38	0.97	2005, 2007, 2009, 2011
LASP1	ENST00000318008.6	LIM and SH3 protein 1	552	1	1	0	0	0	0	0	0	2	rno-miR-218a-5p				-0.3	-0.32	0.86	2005, 2007, 2009, 2011
GRM1	ENST00000392299.2	glutamate receptor, metabotropic 1	5	1	1	0	0	2	0	2	0	0	rno-miR-218a-5p				-0.3	-0.3	0.73	2005, 2007, 2009
PPP2R2A	ENST00000380737.3	protein phosphatase 2, regulatory subunit B, alpha	236	1	0	1	0	0	0	0	0	1	rno-miR-218a-5p				-0.3	-0.3	0.68	2005, 2007, 2009, 2011
PURB	ENST00000395699.2	purine-rich element binding protein B	497	1	1	0	0	0	0	0	0	2	rno-miR-218a-5p				-0.3	-0.3	0.89	2005, 2007, 2009, 2011
PRKG1	ENST00000373985.1	protein kinase, cGMP-dependent, type I	12	1	1	0	0	2	1	0	1	0	rno-miR-218a-5p				-0.3	-0.3	0.88	2005, 2007, 2009, 2011
GOLT1B	ENST00000540141.1	golgi transport 1B	848	1	0	0	1	0	0	0	0	0	rno-miR-218a-5p				-0.3	-0.3	0.8	2005, 2007, 2009, 2011
C18orf25	ENST00000282059.6	chromosome 18 open reading frame 25	688	1	0	1	0	0	0	0	0	1	rno-miR-218a-5p				-0.3	-0.3	0.4	2011
ARAF	ENST00000377045.4	v-raf murine sarcoma 3611 viral oncogene homolog	2205	1	0	1	0	0	0	0	0	0	rno-miR-218a-5p				-0.3	-0.3	0.38	2009, 2011
COL1A1	ENST00000225964.5	collagen, type I, alpha 1	73360	1	1	0	0	0	0	0	0	0	rno-miR-218a-5p				-0.3	-0.3	0.77	2011
C17orf70	ENST00000327787.8	chromosome 17 open reading frame 70	329	1	1	0	0	0	0	0	0	1	rno-miR-218a-5p				-0.3	-0.3	0.63	2009, 2011
PDGFRA	ENST00000257290.5	platelet-derived growth factor receptor, alpha polypeptide	39	1	1	0	0	0	0	0	0	0	rno-miR-218a-5p				-0.29	-0.29	0.91	2011
POU3F2	ENST00000328345.5	POU class 3 homeobox 2	274	1	0	0	1	1	0	1	0	0	rno-miR-218a-5p				-0.29	-0.29	0.6	2005, 2007
UBE2E2	ENST00000396703.1	ubiquitin-conjugating enzyme E2E 2	794	1	0	1	0	0	0	0	0	1	rno-miR-218a-5p				-0.29	-0.35	0.85	2009, 2011
PRRG3	ENST00000370353.3	proline rich Gla (G-carboxyglutamic acid) 3 (transmembrane)	5	1	1	0	0	1	0	1	0	3	rno-miR-218a-5p				-0.29	-0.29	< 0.1	NULL
GPR161	ENST00000367838.1	G protein-coupled receptor 161	1712	1	1	0	0	1	1	0	0	3	rno-miR-218a-5p				-0.29	-0.36	0.76	NULL
SOCS6	ENST00000397942.3	suppressor of cytokine signaling 6	140	1	0	1	0	0	0	0	0	0	rno-miR-218a-5p				-0.29	-0.29	0.85	2005, 2007, 2009, 2011
FCHO2	ENST00000430046.2	FCH domain only 2	158	1	1	0	0	1	0	1	0	2	rno-miR-218a-5p				-0.29	-0.29	0.26	2005, 2007, 2009
SPRED1	ENST00000299084.4	sprouty-related, EVH1 domain containing 1	547	1	0	1	0	1	0	0	1	1	rno-miR-218a-5p				-0.29	-0.34	0.84	2005, 2007, 2009, 2011
KCNT1	ENST00000487664.1	potassium channel, subfamily T, member 1	5	1	1	0	0	0	0	0	0	0	rno-miR-218a-5p				-0.29	-0.29	0.84	2009, 2011
ZNF609	ENST00000326648.3	zinc finger protein 609	103	1	1	0	0	0	0	0	0	3	rno-miR-218a-5p				-0.29	-0.29	0.8	2007, 2009, 2011
JDP2	ENST00000435893.2	Jun dimerization protein 2	110	1	0	1	0	0	0	0	0	2	rno-miR-218a-5p				-0.29	-0.3	0.9	2005, 2007, 2009, 2011
ZRANB1	ENST00000359653.4	zinc finger, RAN-binding domain containing 1	724	1	0	1	0	0	0	0	0	0	rno-miR-218a-5p				-0.29	-0.29	0.87	2009, 2011
PALM2	ENST00000448454.2	paralemmin 2	35	2	1	1	0	2	0	1	1	3	rno-miR-218a-5p				-0.29	-0.32	0.71	2007, 2009, 2011
RASSF5	ENST00000367117.3	Ras association (RalGDS/AF-6) domain family member 5	27	1	0	1	0	1	0	1	0	1	rno-miR-218a-5p				-0.29	-0.37	0.69	2011
KCNB1	ENST00000371741.4	potassium voltage-gated channel, Shab-related subfamily, member 1	5	2	0	1	1	0	0	0	0	3	rno-miR-218a-5p				-0.29	-0.29	0.98	NULL
NCAN	ENST00000252575.6	neurocan	5	1	1	0	0	0	0	0	0	0	rno-miR-218a-5p				-0.29	-0.29	0.9	2007, 2009, 2011
KIAA1161	ENST00000297625.7	KIAA1161	18	1	0	1	0	0	0	0	0	2	rno-miR-218a-5p				-0.29	-0.29	0.84	2009, 2011
VWC2	ENST00000340652.4	von Willebrand factor C domain containing 2	5	1	1	0	0	0	0	0	0	6	rno-miR-218a-5p				-0.29	-0.29	0.37	NULL
PHF17	ENST00000226319.6	PHD finger protein 17	1393	1	1	0	0	0	0	0	0	0	rno-miR-218a-5p				-0.29	-0.29	0.68	2007, 2009, 2011
RAP1GAP	ENST00000290101.4	RAP1 GTPase activating protein	396	1	1	0	0	0	0	0	0	0	rno-miR-218a-5p				-0.29	-0.29	0.8	2007, 2009, 2011
PIK3R1	ENST00000521381.1	phosphoinositide-3-kinase, regulatory subunit 1 (alpha)	217	1	1	0	0	0	0	0	0	2	rno-miR-218a-5p				-0.29	-0.31	0.85	2005, 2007, 2009, 2011
SH3D19	ENST00000409598.4	SH3 domain containing 19	245	1	0	1	0	0	0	0	0	1	rno-miR-218a-5p				-0.29	-0.5	0.62	2007
RORB	ENST00000376896.3	RAR-related orphan receptor B	5	1	1	0	0	2	1	1	0	1	rno-miR-218a-5p				-0.29	-0.29	0.96	NULL
LPPR4	ENST00000370185.3	Lipid phosphate phosphatase-related protein type 4	5	1	1	0	0	0	0	0	0	0	rno-miR-218a-5p				-0.28	-0.28	0.87	2005, 2007, 2009, 2011
BIRC6	ENST00000421745.2	baculoviral IAP repeat containing 6	555	1	1	0	0	0	0	0	0	0	rno-miR-218a-5p				-0.28	-0.28	0.85	2007, 2009, 2011
FAM13A	ENST00000395002.2	family with sequence similarity 13, member A	441	1	0	1	0	0	0	0	0	0	rno-miR-218a-5p				-0.28	-0.28	0.62	2005, 2007, 2009, 2011
SLC16A10	ENST00000368850.3	solute carrier family 16 (aromatic amino acid transporter), member 10	233	1	0	0	1	1	0	0	1	0	rno-miR-218a-5p				-0.28	-0.41	0.77	2007
KLF9	ENST00000377126.2	Kruppel-like factor 9	20	1	0	1	0	0	0	0	0	3	rno-miR-218a-5p				-0.28	-0.3	0.59	2009, 2011
ROBO2	ENST00000461745.1	roundabout, axon guidance receptor, homolog 2 (Drosophila)	22	1	1	0	0	1	0	1	0	0	rno-miR-218a-5p				-0.28	-0.3	0.97	2007, 2009, 2011
C11orf87	ENST00000327419.6	chromosome 11 open reading frame 87	5	1	0	1	0	1	0	1	0	0	rno-miR-218a-5p				-0.28	-0.28	0.34	2011
TBC1D8B	ENST00000357242.5	TBC1 domain family, member 8B (with GRAM domain)	69	1	1	0	0	0	0	0	0	0	rno-miR-218a-5p				-0.28	-0.28	0.87	2007, 2009, 2011
TACC1	ENST00000330691.6	transforming, acidic coiled-coil containing protein 1	186	1	0	1	0	0	0	0	0	0	rno-miR-218a-5p				-0.28	-0.3	0.87	2007, 2009, 2011
KIAA1522	ENST00000401073.2	KIAA1522	13	1	1	0	0	0	0	0	0	0	rno-miR-218a-5p				-0.28	-0.28	0.82	2007, 2009, 2011
EPHA8	ENST00000166244.3	EPH receptor A8	5	1	0	1	0	0	0	0	0	2	rno-miR-218a-5p				-0.28	-0.28	0.8	2005, 2007, 2009, 2011
COL4A3BP	ENST00000380494.5	collagen, type IV, alpha 3 (Goodpasture antigen) binding protein	134	1	1	0	0	0	0	0	0	1	rno-miR-218a-5p				-0.28	-0.28	0.38	2011
MAN2A1	ENST00000261483.4	mannosidase, alpha, class 2A, member 1	1521	1	0	1	0	0	0	0	0	0	rno-miR-218a-5p				-0.28	-0.28	0.63	2005, 2007, 2009, 2011
POMGNT1	ENST00000396420.3	protein O-linked mannose N-acetylglucosaminyltransferase 1 (beta 1,2-)	2123	1	1	0	0	0	0	0	0	1	rno-miR-218a-5p				-0.28	-0.28	< 0.1	NULL
UBR3	ENST00000272793.5	ubiquitin protein ligase E3 component n-recognin 3 (putative)	200	1	1	0	0	0	0	0	0	0	rno-miR-218a-5p				-0.28	-0.35	0.78	2005, 2007, 2009, 2011
NRXN1	ENST00000342183.5	neurexin 1	5	1	0	1	0	0	0	0	0	0	rno-miR-218a-5p				-0.28	-0.28	0.74	2007, 2009, 2011
GABRB2	ENST00000393959.1	gamma-aminobutyric acid (GABA) A receptor, beta 2	5	1	1	0	0	1	0	0	1	3	rno-miR-218a-5p				-0.28	-0.28	0.97	2007, 2009, 2011
ZEB2	ENST00000558170.2	zinc finger E-box binding homeobox 2	33	1	1	0	0	0	0	0	0	0	rno-miR-218a-5p				-0.28	-0.28	0.88	2007, 2009, 2011
TENM3	ENST00000511685.1	teneurin transmembrane protein 3	30	2	0	1	1	0	0	0	0	0	rno-miR-218a-5p				-0.28	-0.28	0.87	2007, 2009, 2011
SH3RF1	ENST00000284637.9	SH3 domain containing ring finger 1	2747	2	0	1	1	1	0	0	1	2	rno-miR-218a-5p				-0.28	-0.28	0.81	2007
L3MBTL4	ENST00000400105.2	l(3)mbt-like 4 (Drosophila)	37	1	0	1	0	0	0	0	0	1	rno-miR-218a-5p				-0.28	-0.28	0.76	2009, 2011
RNF220	ENST00000372247.2	ring finger protein 220	474	1	0	1	0	0	0	0	0	0	rno-miR-218a-5p				-0.27	-0.27	0.82	2007, 2009, 2011
SORCS1	ENST00000369698.1	sortilin-related VPS10 domain containing receptor 1	88	1	1	0	0	0	0	0	0	2	rno-miR-218a-5p				-0.27	-0.27	< 0.1	NULL
CENPB	ENST00000379751.4	centromere protein B, 80kDa	4684	1	0	1	0	0	0	0	0	0	rno-miR-218a-5p				-0.27	-0.27	0.63	2005, 2007, 2009, 2011
IMPAD1	ENST00000262644.4	inositol monophosphatase domain containing 1	1488	1	1	0	0	1	0	1	0	0	rno-miR-218a-5p				-0.27	-0.4	0.99	2007, 2009, 2011
RNF114	ENST00000244061.2	ring finger protein 114	1488	1	0	0	1	1	0	1	0	1	rno-miR-218a-5p				-0.27	-0.38	0.75	2007, 2009, 2011
FUT9	ENST00000302103.5	fucosyltransferase 9 (alpha (1,3) fucosyltransferase)	5	1	0	1	0	1	1	0	0	0	rno-miR-218a-5p				-0.27	-0.27	0.83	2007, 2009, 2011
KLHL13	ENST00000371882.1	kelch-like family member 13	13	1	0	0	1	0	0	0	0	0	rno-miR-218a-5p				-0.27	-0.27	0.73	2005, 2007, 2009, 2011
PPP2R4	ENST00000393370.2	protein phosphatase 2A activator, regulatory subunit 4	2731	1	1	0	0	0	0	0	0	0	rno-miR-218a-5p				-0.27	-0.27	0.73	2005, 2007, 2009, 2011
PRLR	ENST00000342362.5	prolactin receptor	95	1	0	1	0	4	1	1	2	0	rno-miR-218a-5p				-0.27	-0.29	0.39	2005, 2007
TOX3	ENST00000407228.3	TOX high mobility group box family member 3	59	1	0	1	0	1	0	1	0	0	rno-miR-218a-5p				-0.27	-0.38	0.67	2007, 2009, 2011
LIN7A	ENST00000552864.1	lin-7 homolog A (C. elegans)	86	1	0	1	0	3	2	1	0	1	rno-miR-218a-5p				-0.27	-0.69	0.47	NULL
WNT2B	ENST00000369686.5	wingless-type MMTV integration site family, member 2B	5	1	1	0	0	1	0	1	0	3	rno-miR-218a-5p				-0.27	-0.27	0.81	2005, 2007, 2009, 2011
TPD52	ENST00000379096.5	tumor protein D52	4585	2	0	2	0	0	0	0	0	0	rno-miR-218a-5p				-0.27	-0.49	0.98	2009, 2011
TAC1	ENST00000319273.5	tachykinin, precursor 1	22	1	0	1	0	0	0	0	0	0	rno-miR-218a-5p				-0.27	-0.27	0.55	2005, 2007, 2011
SLC45A3	ENST00000367145.3	solute carrier family 45, member 3	17	1	1	0	0	0	0	0	0	0	rno-miR-218a-5p				-0.27	-0.27	0.1	2011
MAGI2	ENST00000419488.1	membrane associated guanylate kinase, WW and PDZ domain containing 2	43	1	1	0	0	0	0	0	0	1	rno-miR-218a-5p				-0.26	-0.3	0.88	2007, 2009, 2011
NDRG4	ENST00000258187.5	NDRG family member 4	68	1	0	1	0	1	0	1	0	0	rno-miR-218a-5p				-0.26	-0.28	0.59	2005, 2007, 2009, 2011
DIRAS2	ENST00000375765.3	DIRAS family, GTP-binding RAS-like 2	5	1	0	1	0	1	0	1	0	0	rno-miR-218a-5p				-0.26	-0.26	0.86	2005, 2007, 2009, 2011
RAPGEF4	ENST00000409036.1	Rap guanine nucleotide exchange factor (GEF) 4	60	1	0	0	1	0	0	0	0	0	rno-miR-218a-5p				-0.26	-0.26	0.82	2005, 2007, 2011
CHL1	ENST00000256509.2	cell adhesion molecule L1-like	24	1	0	0	1	1	0	1	0	0	rno-miR-218a-5p				-0.26	-0.26	0.75	NULL
SATB2	ENST00000417098.1	SATB homeobox 2	820	1	1	0	0	0	0	0	0	0	rno-miR-218a-5p				-0.26	-0.3	0.84	2005, 2007, 2009, 2011
VSIG8	ENST00000368100.1	V-set and immunoglobulin domain containing 8	5	1	0	0	1	0	0	0	0	0	rno-miR-218a-5p				-0.26	-0.26	0.77	2007, 2011
NFIA	ENST00000403491.3	nuclear factor I/A	5	1	0	1	0	0	0	0	0	0	rno-miR-218a-5p				-0.26	-0.26	0.73	2011
PTPRR	ENST00000440835.2	protein tyrosine phosphatase, receptor type, R	5	1	0	0	1	0	0	0	0	0	rno-miR-218a-5p				-0.26	-0.26	0.7	2005, 2007, 2009, 2011
C16orf70	ENST00000219139.3	chromosome 16 open reading frame 70	485	1	1	0	0	0	0	0	0	0	rno-miR-218a-5p				-0.26	-0.26	< 0.1	2007, 2009, 2011
TRIM9	ENST00000298355.3	tripartite motif containing 9	45	1	1	0	0	0	0	0	0	1	rno-miR-218a-5p				-0.26	-0.26	0.28	2005, 2007, 2009, 2011
CDS1	ENST00000295887.5	CDP-diacylglycerol synthase (phosphatidate cytidylyltransferase) 1	720	1	0	1	0	1	0	1	0	1	rno-miR-218a-5p				-0.26	-0.27	0.66	2011
LCORL	ENST00000326877.4	ligand dependent nuclear receptor corepressor-like	194	1	1	0	0	4	1	2	1	0	rno-miR-218a-5p				-0.26	-1.08	0.47	2007, 2009, 2011
TUB	ENST00000305253.4	tubby bipartite transcription factor	743	2	2	0	0	2	0	0	2	1	rno-miR-218a-5p				-0.26	-0.26	0.97	NULL
SYNGR1	ENST00000328933.5	synaptogyrin 1	101	1	1	0	0	0	0	0	0	0	rno-miR-218a-5p				-0.26	-0.26	0.55	2005, 2007, 2009, 2011
LMO3	ENST00000354662.1	LIM domain only 3 (rhombotin-like 2)	7	1	1	0	0	0	0	0	0	0	rno-miR-218a-5p				-0.26	-0.4	0.97	2005, 2007, 2009, 2011
KIAA1456	ENST00000524591.2	KIAA1456	24	1	0	0	1	2	1	0	1	0	rno-miR-218a-5p				-0.26	-0.32	0.86	2009, 2011
LHX9	ENST00000367390.3	LIM homeobox 9	40	1	1	0	0	3	0	2	1	2	rno-miR-218a-5p				-0.26	-0.48	0.55	NULL
MARCKS	ENST00000368635.4	myristoylated alanine-rich protein kinase C substrate	188	1	0	1	0	1	0	1	0	1	rno-miR-218a-5p				-0.26	-0.28	0.89	2011
ERC2	ENST00000288221.6	ELKS/RAB6-interacting/CAST family member 2	11	1	0	1	0	0	0	0	0	0	rno-miR-218a-5p				-0.25	-0.26	0.66	2007, 2009, 2011
TCF12	ENST00000267811.5	transcription factor 12	101	1	1	0	0	1	0	0	1	0	rno-miR-218a-5p				-0.25	-0.31	0.76	2009, 2011
KIAA0040	ENST00000423313.1	KIAA0040	15	1	0	1	0	0	0	0	0	0	rno-miR-218a-5p				-0.25	-0.25	0.55	2011
UBE2G1	ENST00000396981.2	ubiquitin-conjugating enzyme E2G 1	5620	1	0	0	1	0	0	0	0	0	rno-miR-218a-5p				-0.25	-0.25	0.81	2005, 2007, 2009, 2011
AMMECR1	ENST00000262844.5	Alport syndrome, mental retardation, midface hypoplasia and elliptocytosis chromosomal region gene 1	5	1	0	0	1	1	0	0	1	2	rno-miR-218a-5p				-0.25	-0.25	0.76	2011
GRAMD4	ENST00000361034.3	GRAM domain containing 4	403	2	0	2	0	1	0	1	0	0	rno-miR-218a-5p				-0.25	-0.26	0.83	2003, 2007, 2011
GNAI3	ENST00000369851.4	guanine nucleotide binding protein (G protein), alpha inhibiting activity polypeptide 3	2439	1	0	0	1	0	0	0	0	1	rno-miR-218a-5p				-0.25	-0.26	0.81	2009, 2011
ELL2	ENST00000237853.4	elongation factor, RNA polymerase II, 2	397	1	0	0	1	0	0	0	0	1	rno-miR-218a-5p				-0.25	-0.28	0.73	2005, 2007, 2009, 2011
ASIC1	ENST00000228468.4	acid-sensing (proton-gated) ion channel 1	111	1	1	0	0	0	0	0	0	0	rno-miR-218a-5p				-0.25	-0.26	0.96	2005, 2007, 2009, 2011
AGPAT3	ENST00000291572.8	1-acylglycerol-3-phosphate O-acyltransferase 3	2443	1	0	1	0	0	0	0	0	1	rno-miR-218a-5p				-0.25	-0.25	0.69	2009, 2011
GALNT13	ENST00000409237.1	UDP-N-acetyl-alpha-D-galactosamine:polypeptide N-acetylgalactosaminyltransferase 13 (GalNAc-T13)	49	1	0	1	0	0	0	0	0	0	rno-miR-218a-5p				-0.25	-0.32	0.88	2005, 2007, 2009, 2011
PEX5L	ENST00000467460.1	peroxisomal biogenesis factor 5-like	5	1	1	0	0	0	0	0	0	1	rno-miR-218a-5p				-0.25	-0.25	0.99	2005, 2007, 2009, 2011
SPECC1L	ENST00000314328.9	sperm antigen with calponin homology and coiled-coil domains 1-like	3720	1	1	0	0	0	0	0	0	1	rno-miR-218a-5p				-0.25	-0.25	0.93	2007, 2009, 2011
KIAA1024	ENST00000305428.3	KIAA1024	5	1	0	1	0	0	0	0	0	1	rno-miR-218a-5p				-0.25	-0.25	0.69	2005, 2007, 2009, 2011
TRPM3	ENST00000377110.3	transient receptor potential cation channel, subfamily M, member 3	11	1	0	1	0	1	0	1	0	0	rno-miR-218a-5p				-0.25	-0.25	0.6	NULL
ISLR2	ENST00000361742.3	immunoglobulin superfamily containing leucine-rich repeat 2	5	2	0	1	1	0	0	0	0	0	rno-miR-218a-5p				-0.25	-0.25	0.88	NULL
RPS9	ENST00000441429.1	ribosomal protein S9	54	1	0	1	0	0	0	0	0	0	rno-miR-218a-5p				-0.25	-0.25	< 0.1	NULL
SEMA6A	ENST00000343348.6	sema domain, transmembrane domain (TM), and cytoplasmic domain, (semaphorin) 6A	106	1	0	1	0	1	0	1	0	1	rno-miR-218a-5p				-0.25	-0.28	0.71	2005, 2007, 2009, 2011
TMEM163	ENST00000281924.6	transmembrane protein 163	24	1	0	1	0	0	0	0	0	0	rno-miR-218a-5p				-0.24	-0.24	0.68	2007, 2009, 2011
SOCS7	ENST00000577233.1	suppressor of cytokine signaling 7	15	1	0	1	0	0	0	0	0	0	rno-miR-218a-5p				-0.24	-0.24	0.81	2011
SLC39A1	ENST00000356205.4	solute carrier family 39 (zinc transporter), member 1	1193	1	0	1	0	0	0	0	0	0	rno-miR-218a-5p				-0.24	-0.24	0.77	2005, 2007, 2009, 2011
RP11-770J1.4	ENST00000532619.1		5	1	0	1	0	0	0	0	0	1	rno-miR-218a-5p				-0.24	-0.24	0.47	NULL
KLHDC10	ENST00000335420.5	kelch domain containing 10	347	2	0	1	1	2	0	1	1	1	rno-miR-218a-5p				-0.24	-0.29	0.91	2011
NFATC3	ENST00000329524.4	nuclear factor of activated T-cells, cytoplasmic, calcineurin-dependent 3	221	1	0	1	0	0	0	0	0	1	rno-miR-218a-5p				-0.24	-0.25	0.83	2011
INHBB	ENST00000295228.3	inhibin, beta B	75	1	0	1	0	0	0	0	0	2	rno-miR-218a-5p				-0.24	-0.24	0.52	2007, 2009, 2011
NEURL4	ENST00000315614.7	neuralized homolog 4 (Drosophila)	469	1	0	1	0	1	0	1	0	1	rno-miR-218a-5p				-0.24	-0.24	0.75	2005, 2007, 2009, 2011
NAT8L	ENST00000331662.3	N-acetyltransferase 8-like (GCN5-related, putative)	220	1	0	1	0	1	0	1	0	1	rno-miR-218a-5p				-0.24	-0.24	0.69	2007, 2011
SDC2	ENST00000302190.4	syndecan 2	774	1	0	1	0	0	0	0	0	0	rno-miR-218a-5p				-0.24	-0.39	0.89	2005, 2007, 2009, 2011
FBXO41	ENST00000295133.5	F-box protein 41	175	2	1	0	1	0	0	0	0	0	rno-miR-218a-5p				-0.24	-0.25	0.98	2007, 2009, 2011
CADM2	ENST00000383699.3	cell adhesion molecule 2	5	1	1	0	0	1	0	1	0	0	rno-miR-218a-5p				-0.24	-0.24	0.88	2007, 2009, 2011
GNB1	ENST00000378609.4	guanine nucleotide binding protein (G protein), beta polypeptide 1	3695	1	0	0	1	1	0	1	0	0	rno-miR-218a-5p				-0.24	-0.28	0.75	2005, 2007, 2009, 2011
ZNF518B	ENST00000326756.3	zinc finger protein 518B	95	1	0	1	0	0	0	0	0	1	rno-miR-218a-5p				-0.24	-0.25	0.77	2005, 2007, 2009, 2011
BCL9	ENST00000234739.3	B-cell CLL/lymphoma 9	70	1	1	0	0	0	0	0	0	0	rno-miR-218a-5p				-0.24	-0.27	0.77	2007, 2009, 2011
PPAP2B	ENST00000371250.3	phosphatidic acid phosphatase type 2B	81	1	0	0	1	0	0	0	0	0	rno-miR-218a-5p				-0.24	-0.24	0.81	2005, 2007, 2011
ARHGEF12	ENST00000397843.2	Rho guanine nucleotide exchange factor (GEF) 12	815	1	0	1	0	0	0	0	0	1	rno-miR-218a-5p				-0.23	-0.24	0.88	2005, 2007, 2009, 2011
RPS6KB1	ENST00000225577.4	ribosomal protein S6 kinase, 70kDa, polypeptide 1	16	1	0	1	0	1	0	0	1	0	rno-miR-218a-5p				-0.23	-0.23	0.75	2005, 2007, 2011
FAM126B	ENST00000418596.3	family with sequence similarity 126, member B	132	1	1	0	0	0	0	0	0	0	rno-miR-218a-5p				-0.23	-0.24	0.2	2011
GATC	ENST00000551765.1	glutamyl-tRNA(Gln) amidotransferase, subunit C	781	1	0	0	1	1	1	0	0	3	rno-miR-218a-5p				-0.23	-0.41	0.79	2011
PURA	ENST00000331327.3	purine-rich element binding protein A	367	1	0	0	1	1	0	1	0	0	rno-miR-218a-5p				-0.23	-0.27	0.83	2007, 2009, 2011
SGMS2	ENST00000394684.4	sphingomyelin synthase 2	111	1	1	0	0	1	0	0	1	0	rno-miR-218a-5p				-0.23	-0.27	0.82	2011
CNTNAP2	ENST00000361727.3	contactin associated protein-like 2	29	2	1	0	1	1	0	0	1	3	rno-miR-218a-5p				-0.23	-0.25	0.83	2005, 2007, 2009, 2011
MARCH4	ENST00000273067.4	membrane-associated ring finger (C3HC4) 4, E3 ubiquitin protein ligase	68	1	0	1	0	0	0	0	0	1	rno-miR-218a-5p				-0.23	-0.23	0.69	2009, 2011
PCLO	ENST00000333891.9	piccolo presynaptic cytomatrix protein	22	2	0	2	0	1	0	1	0	1	rno-miR-218a-5p				-0.23	-0.23	0.85	2009, 2011
PLXNC1	ENST00000258526.4	plexin C1	47	1	1	0	0	0	0	0	0	1	rno-miR-218a-5p				-0.23	-0.23	0.82	2011
GALNT3	ENST00000392701.3	UDP-N-acetyl-alpha-D-galactosamine:polypeptide N-acetylgalactosaminyltransferase 3 (GalNAc-T3)	40	1	0	1	0	0	0	0	0	0	rno-miR-218a-5p				-0.23	-0.23	0.65	2005, 2007
ARID4B	ENST00000349213.3	AT rich interactive domain 4B (RBP1-like)	940	1	0	1	0	0	0	0	0	0	rno-miR-218a-5p				-0.23	-0.23	0.69	2005, 2007, 2009, 2011
HOXA10	ENST00000283921.4	homeobox A10	1910	1	0	1	0	0	0	0	0	0	rno-miR-218a-5p				-0.23	-0.23	0.69	2005, 2007, 2009, 2011
DNAJC13	ENST00000260818.6	DnaJ (Hsp40) homolog, subfamily C, member 13	256	1	0	1	0	0	0	0	0	0	rno-miR-218a-5p				-0.23	-0.23	0.61	2005, 2007, 2009, 2011
LARP4B	ENST00000316157.3	La ribonucleoprotein domain family, member 4B	705	1	0	1	0	0	0	0	0	0	rno-miR-218a-5p				-0.23	-0.34	0.9	2007, 2009, 2011
ZNF385A	ENST00000551109.1	zinc finger protein 385A	94	1	0	0	1	0	0	0	0	0	rno-miR-218a-5p				-0.23	-0.23	0.66	2005, 2007, 2011
LHFP	ENST00000379589.3	lipoma HMGIC fusion partner	5	1	0	1	0	0	0	0	0	0	rno-miR-218a-5p				-0.23	-0.23	0.53	2005, 2007, 2009, 2011
CDH2	ENST00000269141.3	cadherin 2, type 1, N-cadherin (neuronal)	1230	1	0	0	1	1	0	1	0	0	rno-miR-218a-5p				-0.23	-0.27	0.81	2005, 2007, 2009, 2011
UBE2V2	ENST00000523111.2	ubiquitin-conjugating enzyme E2 variant 2	1770	1	0	0	1	0	0	0	0	0	rno-miR-218a-5p				-0.23	-0.23	0.81	2005, 2007
RNF19B	ENST00000356990.5	ring finger protein 19B	45	1	0	1	0	0	0	0	0	1	rno-miR-218a-5p				-0.23	-0.26	0.89	2005, 2007, 2009, 2011
DESI2	ENST00000302550.11	desumoylating isopeptidase 2	147	1	0	1	0	0	0	0	0	3	rno-miR-218a-5p				-0.23	-0.25	0.63	2011
RYBP	ENST00000477973.2	RING1 and YY1 binding protein	342	1	0	1	0	0	0	0	0	0	rno-miR-218a-5p				-0.23	-0.24	0.85	2007, 2009, 2011
UBN2	ENST00000473989.3	ubinuclein 2	238	2	0	2	0	1	0	1	0	2	rno-miR-218a-5p				-0.23	-0.26	0.83	2009, 2011
ELOVL5	ENST00000370918.4	ELOVL fatty acid elongase 5	2233	1	0	1	0	0	0	0	0	0	rno-miR-218a-5p				-0.23	-0.23	0.66	2005, 2007, 2009
LHX4	ENST00000263726.2	LIM homeobox 4	13	3	0	3	0	0	0	0	0	2	rno-miR-218a-5p				-0.23	-0.5	> 0.99	NULL
DIRAS1	ENST00000323469.4	DIRAS family, GTP-binding RAS-like 1	49	2	0	0	2	0	0	0	0	0	rno-miR-218a-5p				-0.23	-0.29	0.95	2005, 2007
NPY1R	ENST00000296533.2	neuropeptide Y receptor Y1	8	1	0	1	0	0	0	0	0	0	rno-miR-218a-5p				-0.23	-0.23	0.81	2005, 2007, 2009
SFMBT2	ENST00000361972.4	Scm-like with four mbt domains 2	107	1	0	1	0	0	0	0	0	1	rno-miR-218a-5p				-0.23	-0.23	0.74	2009, 2011
SASH1	ENST00000367467.3	SAM and SH3 domain containing 1	79	1	1	0	0	0	0	0	0	0	rno-miR-218a-5p				-0.23	-0.23	0.88	2005, 2007, 2009, 2011
DLG2	ENST00000398309.2	discs, large homolog 2 (Drosophila)	15	1	0	1	0	0	0	0	0	2	rno-miR-218a-5p				-0.23	-0.23	0.72	2007, 2009, 2011
THTPA	ENST00000288014.6	thiamine triphosphatase	14	1	0	1	0	0	0	0	0	0	rno-miR-218a-5p				-0.23	-0.23	0.65	2005, 2007, 2009, 2011
RFX3	ENST00000382004.3	regulatory factor X, 3 (influences HLA class II expression)	37	2	1	1	0	1	0	1	0	0	rno-miR-218a-5p				-0.22	-0.35	0.86	NULL
WDR26	ENST00000414423.2	WD repeat domain 26	1229	1	0	0	1	0	0	0	0	1	rno-miR-218a-5p				-0.22	-0.23	0.7	2007
DUSP5	ENST00000369583.3	dual specificity phosphatase 5	600	1	1	0	0	0	0	0	0	1	rno-miR-218a-5p				-0.22	-0.22	0.49	2005, 2007, 2009, 2011
CREBZF	ENST00000398294.2	CREB/ATF bZIP transcription factor	1115	1	0	1	0	1	0	1	0	0	rno-miR-218a-5p				-0.22	-0.54	0.6	2007, 2009, 2011
MID2	ENST00000262843.6	midline 2	194	1	1	0	0	0	0	0	0	1	rno-miR-218a-5p				-0.22	-0.29	0.9	2011
EIF3J	ENST00000261868.5	eukaryotic translation initiation factor 3, subunit J	1646	1	0	0	1	0	0	0	0	0	rno-miR-218a-5p				-0.22	-0.22	0.8	2005, 2007
ACSL1	ENST00000454703.2	acyl-CoA synthetase long-chain family member 1	121	1	1	0	0	0	0	0	0	0	rno-miR-218a-5p				-0.22	-0.25	0.76	2005, 2007, 2009, 2011
MSL2	ENST00000309993.2	male-specific lethal 2 homolog (Drosophila)	175	1	0	1	0	1	0	0	1	1	rno-miR-218a-5p				-0.22	-0.38	0.82	2007
SV2A	ENST00000369146.3	synaptic vesicle glycoprotein 2A	10	1	1	0	0	0	0	0	0	1	rno-miR-218a-5p				-0.22	-0.22	0.88	2005, 2007, 2009, 2011
LHX1	ENST00000254457.5	LIM homeobox 1	15	1	0	0	1	0	0	0	0	0	rno-miR-218a-5p				-0.22	-0.22	0.76	2011
AGAP1	ENST00000304032.8	ArfGAP with GTPase domain, ankyrin repeat and PH domain 1	109	1	0	1	0	3	0	3	0	2	rno-miR-218a-5p				-0.22	-0.23	0.69	2009, 2011
USP45	ENST00000392738.2	ubiquitin specific peptidase 45	491	1	0	1	0	0	0	0	0	0	rno-miR-218a-5p				-0.22	-0.23	0.44	2011
HNRNPC	ENST00000336053.6	heterogeneous nuclear ribonucleoprotein C (C1/C2)	1103	1	0	1	0	0	0	0	0	0	rno-miR-218a-5p				-0.22	-0.22	< 0.1	NULL
FBXL2	ENST00000484457.1	F-box and leucine-rich repeat protein 2	12	1	0	0	1	0	0	0	0	1	rno-miR-218a-5p				-0.22	-0.22	0.8	2005, 2007, 2009, 2011
ADCY9	ENST00000294016.3	adenylate cyclase 9	166	1	0	1	0	1	0	1	0	2	rno-miR-218a-5p				-0.22	-0.26	0.74	2009, 2011
SRGAP2	ENST00000414007.1	SLIT-ROBO Rho GTPase activating protein 2	98	1	1	0	0	0	0	0	0	0	rno-miR-218a-5p				-0.22	-0.25	0.82	NULL
AL021546.6	ENST00000551806.1	Glutamyl-tRNA(Gln) amidotransferase subunit C, mitochondrial	781	1	0	0	1	1	1	0	0	3	rno-miR-218a-5p				-0.22	-0.38	0.79	NULL
FAT3	ENST00000298047.6	FAT atypical cadherin 3	30	1	0	1	0	1	0	1	0	1	rno-miR-218a-5p				-0.22	-0.33	0.53	2009, 2011
PAK3	ENST00000372007.5	p21 protein (Cdc42/Rac)-activated kinase 3	8	2	0	2	0	0	0	0	0	0	rno-miR-218a-5p				-0.22	-0.26	0.97	NULL
PLCXD3	ENST00000377801.3	phosphatidylinositol-specific phospholipase C, X domain containing 3	81	2	0	1	1	0	0	0	0	1	rno-miR-218a-5p				-0.22	-0.22	0.88	2005, 2007, 2009, 2011
HNRNPA1	ENST00000546500.1	heterogeneous nuclear ribonucleoprotein A1	2079	1	0	1	0	0	0	0	0	0	rno-miR-218a-5p				-0.22	-0.22	0.82	2005, 2007, 2009, 2011
SLIT2	ENST00000504154.1	slit homolog 2 (Drosophila)	579	1	0	1	0	1	0	0	1	2	rno-miR-218a-5p				-0.22	-0.22	0.51	NULL
DPF1	ENST00000420980.2	D4, zinc and double PHD fingers family 1	11	1	0	1	0	0	0	0	0	0	rno-miR-218a-5p				-0.21	-0.21	0.58	2011
FGFR2	ENST00000369061.4	fibroblast growth factor receptor 2	75	1	0	0	1	0	0	0	0	2	rno-miR-218a-5p				-0.21	-0.21	0.72	2005, 2007
GRIK2	ENST00000413795.1	glutamate receptor, ionotropic, kainate 2	28	1	1	0	0	0	0	0	0	0	rno-miR-218a-5p				-0.21	-0.21	0.69	2005, 2007, 2009, 2011
RAB8B	ENST00000321437.4	RAB8B, member RAS oncogene family	45	1	0	1	0	2	0	2	0	1	rno-miR-218a-5p				-0.21	-0.23	0.64	2005, 2007, 2011
SLAIN2	ENST00000264313.6	SLAIN motif family, member 2	859	1	0	0	1	0	0	0	0	1	rno-miR-218a-5p				-0.21	-0.25	0.81	2009, 2011
ERRFI1	ENST00000377482.5	ERBB receptor feedback inhibitor 1	3807	1	1	0	0	0	0	0	0	1	rno-miR-218a-5p				-0.21	-0.23	0.12	2009, 2011
MCC	ENST00000302475.4	mutated in colorectal cancers	115	1	0	1	0	0	0	0	0	2	rno-miR-218a-5p				-0.21	-0.25	0.88	2009, 2011
CSMD3	ENST00000343508.3	CUB and Sushi multiple domains 3	5	1	0	1	0	0	0	0	0	0	rno-miR-218a-5p				-0.21	-0.21	0.75	2007, 2009, 2011
SLC12A2	ENST00000262461.2	solute carrier family 12 (sodium/potassium/chloride transporter), member 2	655	1	0	1	0	0	0	0	0	0	rno-miR-218a-5p				-0.21	-0.21	0.71	2007, 2009, 2011
FAM78A	ENST00000372269.3	family with sequence similarity 78, member A	7	1	0	1	0	0	0	0	0	1	rno-miR-218a-5p				-0.21	-0.32	0.69	2009, 2011
SEC14L2	ENST00000312932.9	SEC14-like 2 (S. cerevisiae)	187	1	1	0	0	0	0	0	0	0	rno-miR-218a-5p				-0.21	-0.26	0.37	2009, 2011
CRTC3	ENST00000420329.2	CREB regulated transcription coactivator 3	612	1	0	0	1	1	0	0	1	2	rno-miR-218a-5p				-0.21	-0.21	0.71	2009, 2011
EXOC5	ENST00000413566.2	exocyst complex component 5	242	1	0	1	0	0	0	0	0	1	rno-miR-218a-5p				-0.21	-0.21	0.85	2007, 2009, 2011
NRXN3	ENST00000281127.7	neurexin 3	14	1	0	1	0	1	1	0	0	1	rno-miR-218a-5p				-0.21	-0.27	0.88	2005, 2007, 2011
SOX5	ENST00000546136.1	SRY (sex determining region Y)-box 5	43	1	0	1	0	0	0	0	0	1	rno-miR-218a-5p				-0.21	-0.21	0.75	2005, 2007, 2009, 2011
SLAIN1	ENST00000418532.1	SLAIN motif family, member 1	842	1	0	0	1	0	0	0	0	0	rno-miR-218a-5p				-0.21	-0.21	0.67	2007, 2009, 2011
NPAS2	ENST00000335681.5	neuronal PAS domain protein 2	559	1	1	0	0	0	0	0	0	0	rno-miR-218a-5p				-0.21	-0.28	0.54	2005, 2007, 2009, 2011
RIMBP2	ENST00000261655.4	RIMS binding protein 2	7	1	1	0	0	1	1	0	0	0	rno-miR-218a-5p				-0.21	-0.21	0.61	2007, 2009, 2011
SLC18A2	ENST00000298472.5	solute carrier family 18 (vesicular monoamine transporter), member 2	5	1	0	1	0	0	0	0	0	1	rno-miR-218a-5p				-0.21	-0.21	0.36	2011
DHX29	ENST00000251636.5	DEAH (Asp-Glu-Ala-His) box polypeptide 29	523	1	0	1	0	0	0	0	0	0	rno-miR-218a-5p				-0.21	-0.21	0.34	NULL
RIMS1	ENST00000348717.5	regulating synaptic membrane exocytosis 1	45	1	1	0	0	0	0	0	0	1	rno-miR-218a-5p				-0.21	-0.21	0.88	2007, 2009, 2011
SHISA9	ENST00000558583.1	shisa family member 9	5	1	0	0	1	1	0	1	0	1	rno-miR-218a-5p				-0.21	-0.21	0.82	2011
ZBTB41	ENST00000367405.4	zinc finger and BTB domain containing 41	33	1	0	1	0	1	0	1	0	0	rno-miR-218a-5p				-0.21	-0.38	0.82	2007, 2009, 2011
ZFP91	ENST00000316059.6	ZFP91 zinc finger protein	688	1	0	1	0	1	0	0	1	0	rno-miR-218a-5p				-0.21	-0.21	0.58	2005, 2007, 2011
KDM5A	ENST00000399788.2	lysine (K)-specific demethylase 5A	118	1	1	0	0	1	0	1	0	0	rno-miR-218a-5p				-0.21	-0.31	0.84	2009, 2011
FRMD6	ENST00000395718.2	FERM domain containing 6	508	1	0	0	1	0	0	0	0	0	rno-miR-218a-5p				-0.2	-0.22	0.77	2007, 2011
SLC6A17	ENST00000331565.4	solute carrier family 6 (neutral amino acid transporter), member 17	5	3	0	1	2	2	0	1	1	0	rno-miR-218a-5p				-0.2	-0.2	0.95	NULL
PPP1R26	ENST00000605286.1	protein phosphatase 1, regulatory subunit 26	7	1	0	1	0	0	0	0	0	0	rno-miR-218a-5p				-0.2	-0.2	0.72	2005, 2007, 2009, 2011
ARHGAP17	ENST00000441763.2	Rho GTPase activating protein 17	1337	1	0	1	0	0	0	0	0	0	rno-miR-218a-5p				-0.2	-0.2	< 0.1	NULL
RNF38	ENST00000259605.6	ring finger protein 38	348	1	1	0	0	0	0	0	0	0	rno-miR-218a-5p				-0.2	-0.22	0.83	2005, 2007, 2009, 2011
MYT1L	ENST00000399161.2	myelin transcription factor 1-like	5	1	1	0	0	0	0	0	0	0	rno-miR-218a-5p				-0.2	-0.2	0.88	NULL
PDE8B	ENST00000264917.5	phosphodiesterase 8B	186	1	1	0	0	0	0	0	0	0	rno-miR-218a-5p				-0.2	-0.27	0.97	2011
DERL2	ENST00000572834.1	derlin 2	261	1	0	1	0	0	0	0	0	0	rno-miR-218a-5p				-0.2	-0.28	0.68	NULL
GJA1	ENST00000282561.3	gap junction protein, alpha 1, 43kDa	1732	1	0	1	0	0	0	0	0	0	rno-miR-218a-5p				-0.2	-0.2	0.54	2005, 2007
ABCG4	ENST00000307417.3	ATP-binding cassette, sub-family G (WHITE), member 4	5	1	1	0	0	0	0	0	0	0	rno-miR-218a-5p				-0.2	-0.2	0.33	2009, 2011
CNN1	ENST00000252456.2	calponin 1, basic, smooth muscle	96	1	0	0	1	0	0	0	0	0	rno-miR-218a-5p				-0.2	-0.2	< 0.1	2005, 2007, 2009, 2011
EDEM1	ENST00000256497.4	ER degradation enhancer, mannosidase alpha-like 1	948	1	1	0	0	0	0	0	0	0	rno-miR-218a-5p				-0.2	-0.21	< 0.1	2005, 2007, 2009, 2011
C20orf194	ENST00000453730.2	chromosome 20 open reading frame 194	1083	1	0	1	0	0	0	0	0	1	rno-miR-218a-5p				-0.2	-0.2	0.58	2009, 2011
GPR153	ENST00000377893.2	G protein-coupled receptor 153	39	1	0	1	0	0	0	0	0	1	rno-miR-218a-5p				-0.2	-0.2	0.73	NULL
TMEM185B	ENST00000426077.2	transmembrane protein 185B	1146	1	1	0	0	0	0	0	0	1	rno-miR-218a-5p				-0.2	-0.31	0.17	NULL
ZNF638	ENST00000355812.3	zinc finger protein 638	15	1	0	0	1	0	0	0	0	2	rno-miR-218a-5p				-0.2	-0.22	< 0.1	NULL
MEGF9	ENST00000373930.3	multiple EGF-like-domains 9	689	1	0	1	0	0	0	0	0	1	rno-miR-218a-5p				-0.2	-0.2	0.55	2007, 2009, 2011
RAB1A	ENST00000409892.1	RAB1A, member RAS oncogene family	472	1	0	0	1	0	0	0	0	3	rno-miR-218a-5p				-0.2	-0.25	0.69	NULL
SCN1A	ENST00000423058.2	sodium channel, voltage-gated, type I, alpha subunit	21	1	0	1	0	0	0	0	0	0	rno-miR-218a-5p				-0.2	-0.2	0.87	NULL
KANSL1	ENST00000574590.1	KAT8 regulatory NSL complex subunit 1	5	1	0	1	0	0	0	0	0	1	rno-miR-218a-5p				-0.2	-0.2	0.82	2007, 2009, 2011
EI24	ENST00000343678.4	etoposide induced 2.4	646	1	0	1	0	0	0	0	0	0	rno-miR-218a-5p				-0.2	-0.2	0.47	2009, 2011
GABPA	ENST00000354828.3	GA binding protein transcription factor, alpha subunit 60kDa	8	1	0	0	1	1	0	1	0	1	rno-miR-218a-5p				-0.2	-0.27	0.7	2009, 2011
PSD2	ENST00000274710.3	pleckstrin and Sec7 domain containing 2	5	1	0	0	1	0	0	0	0	1	rno-miR-218a-5p				-0.2	-0.2	0.81	2005, 2007, 2009, 2011
KCND1	ENST00000376477.1	potassium voltage-gated channel, Shal-related subfamily, member 1	149	1	0	0	1	0	0	0	0	0	rno-miR-218a-5p				-0.2	-0.2	0.72	2005, 2007, 2009, 2011
DAZAP1	ENST00000336761.6	DAZ associated protein 1	3500	1	0	0	1	0	0	0	0	0	rno-miR-218a-5p				-0.2	-0.2	0.71	2005, 2007, 2009, 2011
ZBTB16	ENST00000335953.4	zinc finger and BTB domain containing 16	73	1	0	1	0	2	1	1	0	3	rno-miR-218a-5p				-0.2	-0.29	0.77	NULL
MSI2	ENST00000284073.2	musashi RNA-binding protein 2	283	2	0	1	1	1	0	1	0	1	rno-miR-218a-5p				-0.2	-0.34	0.92	NULL
PUM2	ENST00000338086.5	pumilio RNA-binding family member 2	1047	2	0	1	1	1	0	0	1	0	rno-miR-218a-5p				-0.2	-0.23	0.91	2005, 2007, 2009, 2011
SNCB	ENST00000310112.3	synuclein, beta	5	1	0	0	1	0	0	0	0	0	rno-miR-218a-5p				-0.2	-0.2	0.79	2005, 2007, 2009, 2011
STXBP1	ENST00000373302.3	syntaxin binding protein 1	295	1	1	0	0	0	0	0	0	0	rno-miR-218a-5p				-0.19	-0.23	0.95	2005, 2007, 2009, 2011
CDC20B	ENST00000334206.5	cell division cycle 20B	5	1	0	1	0	0	0	0	0	0	rno-miR-218a-5p				-0.19	-0.2	< 0.1	NULL
DOLPP1	ENST00000540102.1	dolichyldiphosphatase 1	963	1	0	1	0	0	0	0	0	1	rno-miR-218a-5p				-0.19	-0.19	0.75	2005, 2007, 2009, 2011
PTPRM	ENST00000332175.8	protein tyrosine phosphatase, receptor type, M	553	1	0	0	1	0	0	0	0	0	rno-miR-218a-5p				-0.19	-0.19	0.74	2005, 2007, 2009, 2011
MTF2	ENST00000370298.4	metal response element binding transcription factor 2	653	1	0	0	1	0	0	0	0	0	rno-miR-218a-5p				-0.19	-0.2	0.65	2007
HECTD3	ENST00000372168.3	HECT domain containing E3 ubiquitin protein ligase 3	45	1	0	0	1	1	0	0	1	1	rno-miR-218a-5p				-0.19	-0.22	0.77	2011
LRRN1	ENST00000319331.3	leucine rich repeat neuronal 1	79	1	0	0	1	0	0	0	0	0	rno-miR-218a-5p				-0.19	-0.19	0.75	2005, 2007, 2009, 2011
MED1	ENST00000300651.6	mediator complex subunit 1	87	1	0	0	1	0	0	0	0	1	rno-miR-218a-5p				-0.19	-0.21	0.6	2009, 2011
PXN	ENST00000458477.2	paxillin	484	1	0	0	1	0	0	0	0	0	rno-miR-218a-5p				-0.19	-0.21	0.69	2005, 2007, 2009, 2011
PRKAR2B	ENST00000265717.4	protein kinase, cAMP-dependent, regulatory, type II, beta	148	1	0	1	0	1*	0	0	0	1	rno-miR-218a-5p				-0.19	-0.28	0.51	2005, 2007, 2011
RTN3	ENST00000339997.4	reticulon 3	85	1	1	0	0	0	0	0	0	0	rno-miR-218a-5p				-0.19	-0.19	< 0.1	2003, 2005, 2007, 2009, 2011
RABEP1	ENST00000262477.6	rabaptin, RAB GTPase binding effector protein 1	1163	1	1	0	0	0	0	0	0	0	rno-miR-218a-5p				-0.19	-0.49	0.97	2009, 2011
KIAA1549	ENST00000440172.1	KIAA1549	508	1	0	1	0	0	0	0	0	1	rno-miR-218a-5p				-0.19	-0.21	0.58	2009, 2011
WASL	ENST00000223023.4	Wiskott-Aldrich syndrome-like	230	1	0	1	0	0	0	0	0	0	rno-miR-218a-5p				-0.19	-0.2	0.36	NULL
SEPHS1	ENST00000545675.1	selenophosphate synthetase 1	281	1	1	0	0	0	0	0	0	0	rno-miR-218a-5p				-0.19	-0.32	0.89	NULL
METTL20	ENST00000357721.3	methyltransferase like 20	47	1	1	0	0	0	0	0	0	0	rno-miR-218a-5p				-0.19	-0.68	0.61	NULL
ROCK1	ENST00000399799.2	Rho-associated, coiled-coil containing protein kinase 1	7	1	0	1	0	0	0	0	0	0	rno-miR-218a-5p				-0.19	-0.19	0.89	NULL
THOC2	ENST00000245838.8	THO complex 2	157	1	0	0	1	0	0	0	0	0	rno-miR-218a-5p				-0.19	-0.19	0.74	2007, 2009, 2011
FRMPD4	ENST00000380682.1	FERM and PDZ domain containing 4	25	2	0	2	0	2	0	1	1	0	rno-miR-218a-5p				-0.19	-0.23	0.94	2007, 2009, 2011
ZNF697	ENST00000421812.2	zinc finger protein 697	43	1	0	0	1	0	0	0	0	1	rno-miR-218a-5p				-0.19	-0.19	0.77	2007, 2009, 2011
GNAO1	ENST00000262493.6	guanine nucleotide binding protein (G protein), alpha activating activity polypeptide O	8	1	0	1	0	0	0	0	0	0	rno-miR-218a-5p				-0.19	-0.19	0.65	2005, 2007, 2011
LRRC19	ENST00000380055.5	leucine rich repeat containing 19	5	1	0	1	0	0	0	0	0	0	rno-miR-218a-5p				-0.19	-0.19	0.47	NULL
SENP1	ENST00000004980.5	SUMO1/sentrin specific peptidase 1	361	1	0	1	0	0	0	0	0	3	rno-miR-218a-5p				-0.19	-0.26	0.78	2005, 2007, 2009
CELF6	ENST00000287202.5	CUGBP, Elav-like family member 6	5	1	0	1	0	0	0	0	0	0	rno-miR-218a-5p				-0.19	-0.19	0.44	2005, 2007, 2009, 2011
WDR47	ENST00000400794.3	WD repeat domain 47	185	1	0	1	0	0	0	0	0	0	rno-miR-218a-5p				-0.19	-0.19	0.61	2009, 2011
FHOD3	ENST00000257209.4	formin homology 2 domain containing 3	5	1	0	1	0	0	0	0	0	0	rno-miR-218a-5p				-0.19	-0.19	0.43	2005, 2007, 2009, 2011
ERN1	ENST00000433197.3	endoplasmic reticulum to nucleus signaling 1	182	1	0	1	0	2	0	1	1	1	rno-miR-218a-5p				-0.19	-0.19	0.68	NULL
ORC5	ENST00000297431.4	origin recognition complex, subunit 5	407	1	0	0	1	0	0	0	0	0	rno-miR-218a-5p				-0.19	-0.19	0.66	2005, 2007
SOST	ENST00000301691.2	sclerostin	10	1	0	1	0	0	0	0	0	0	rno-miR-218a-5p				-0.19	-0.19	0.49	2005, 2007, 2009, 2011
KIT	ENST00000288135.5	v-kit Hardy-Zuckerman 4 feline sarcoma viral oncogene homolog	329	1	1	0	0	0	0	0	0	1	rno-miR-218a-5p				-0.19	-0.19	< 0.1	2011
SCAMP5	ENST00000425597.3	secretory carrier membrane protein 5	127	1	1	0	0	0	0	0	0	0	rno-miR-218a-5p				-0.18	-0.18	0.43	2005, 2007, 2009, 2011
MEPCE	ENST00000310512.2	methylphosphate capping enzyme	1024	1	0	0	1	0	0	0	0	0	rno-miR-218a-5p				-0.18	-0.19	0.76	2007, 2009, 2011
RICTOR	ENST00000357387.3	RPTOR independent companion of MTOR, complex 2	441	2	0	1	1	0	0	0	0	0	rno-miR-218a-5p				-0.18	-0.2	0.78	2007, 2009, 2011
RIMS4	ENST00000372851.3	regulating synaptic membrane exocytosis 4	30	1	0	1	0	0	0	0	0	2	rno-miR-218a-5p				-0.18	-0.18	0.83	2005, 2007, 2009, 2011
CNOT2	ENST00000229195.3	CCR4-NOT transcription complex, subunit 2	1189	1	0	0	1	0	0	0	0	0	rno-miR-218a-5p				-0.18	-0.18	0.82	2007, 2009, 2011
RHOQ	ENST00000238738.4	ras homolog family member Q	179	1	0	0	1	0	0	0	0	0	rno-miR-218a-5p				-0.18	-0.18	0.81	2007, 2011
USP34	ENST00000398571.2	ubiquitin specific peptidase 34	332	1	0	1	0	0	0	0	0	0	rno-miR-218a-5p				-0.18	-0.32	0.75	2007, 2009, 2011
KCTD16	ENST00000507359.3	potassium channel tetramerization domain containing 16	36	2	0	2	0	5	1	1	3	0	rno-miR-218a-5p				-0.18	-0.32	0.93	2005, 2007, 2009
MPPED2	ENST00000358117.5	metallophosphoesterase domain containing 2	42	1	0	0	1	0	0	0	0	0	rno-miR-218a-5p				-0.18	-0.18	0.74	2007, 2011
SH3BP4	ENST00000392011.2	SH3-domain binding protein 4	783	1	0	0	1	0	0	0	0	0	rno-miR-218a-5p				-0.18	-0.18	0.8	2005, 2007, 2009, 2011
GPAM	ENST00000348367.4	glycerol-3-phosphate acyltransferase, mitochondrial	153	1	0	1	0	1	0	0	1	0	rno-miR-218a-5p				-0.18	-0.18	0.75	2005, 2007, 2009, 2011
PPP1CC	ENST00000335007.5	protein phosphatase 1, catalytic subunit, gamma isozyme	3739	1	0	1	0	0	0	0	0	0	rno-miR-218a-5p				-0.18	-0.18	0.55	2005, 2007, 2009, 2011
GRIA2	ENST00000296526.7	glutamate receptor, ionotropic, AMPA 2	5	1	0	1	0	0	0	0	0	0	rno-miR-218a-5p				-0.18	-0.18	0.75	2005, 2007, 2009, 2011
SPOCK3	ENST00000357154.3	sparc/osteonectin, cwcv and kazal-like domains proteoglycan (testican) 3	46	1	0	1	0	0	0	0	0	0	rno-miR-218a-5p				-0.18	-0.18	0.52	2007
KRIT1	ENST00000394507.1	KRIT1, ankyrin repeat containing	574	1	0	1	0	0	0	0	0	0	rno-miR-218a-5p				-0.18	-0.2	0.35	2009, 2011
TLK2	ENST00000582809.1	tousled-like kinase 2	5	1	0	0	1	0	0	0	0	1	rno-miR-218a-5p				-0.18	-0.18	0.71	2007, 2009, 2011
SRP72	ENST00000342756.5	signal recognition particle 72kDa	185	1	0	1	0	0	0	0	0	0	rno-miR-218a-5p				-0.18	-0.18	0.64	2005, 2007, 2009, 2011
CDC42SE2	ENST00000505065.1	CDC42 small effector 2	1057	1	0	0	1	0	0	0	0	3	rno-miR-218a-5p				-0.18	-0.18	0.81	2007, 2009
PHF6	ENST00000332070.3	PHD finger protein 6	630	1	0	1	0	0	0	0	0	1	rno-miR-218a-5p				-0.17	-0.17	0.57	2005, 2007, 2011
CELF5	ENST00000541430.2	CUGBP, Elav-like family member 5	5	1	0	1	0	0	0	0	0	0	rno-miR-218a-5p				-0.17	-0.17	0.47	2011
GNA13	ENST00000439174.2	guanine nucleotide binding protein (G protein), alpha 13	190	1	0	1	0	0	0	0	0	1	rno-miR-218a-5p				-0.17	-0.24	0.4	NULL
TP53INP1	ENST00000448464.2	tumor protein p53 inducible nuclear protein 1	39	1	0	1	0	0	0	0	0	1	rno-miR-218a-5p				-0.17	-0.2	< 0.1	NULL
RPP25	ENST00000322177.5	ribonuclease P/MRP 25kDa subunit	546	1	0	0	1	0	0	0	0	1	rno-miR-218a-5p				-0.17	-0.19	0.58	NULL
PPP2R2C	ENST00000335585.5	protein phosphatase 2, regulatory subunit B, gamma	115	1	1	0	0	0	0	0	0	0	rno-miR-218a-5p				-0.17	-0.17	0.97	2005, 2007, 2009, 2011
KCNA1	ENST00000382545.3	potassium voltage-gated channel, shaker-related subfamily, member 1 (episodic ataxia with myokymia)	5	1	0	0	1	1	0	1	0	1	rno-miR-218a-5p				-0.17	-0.17	0.61	2007, 2009, 2011
MYO16	ENST00000356711.2	myosin XVI	7	1	0	1	0	0	0	0	0	2	rno-miR-218a-5p				-0.17	-0.17	0.51	2009, 2011
SERINC5	ENST00000512721.1	serine incorporator 5	175	1	0	1	0	0	0	0	0	1	rno-miR-218a-5p				-0.17	-0.18	0.85	2011
HIVEP3	ENST00000372583.1	human immunodeficiency virus type I enhancer binding protein 3	84	1	0	1	0	1	0	1	0	1	rno-miR-218a-5p				-0.17	-0.17	0.8	NULL
ST18	ENST00000276480.7	suppression of tumorigenicity 18 (breast carcinoma) (zinc finger protein)	5	1	0	1	0	1	0	1	0	1	rno-miR-218a-5p				-0.17	-0.17	0.6	2005, 2007, 2009, 2011
GABRB3	ENST00000311550.5	gamma-aminobutyric acid (GABA) A receptor, beta 3	267	2	0	2	0	0	0	0	0	0	rno-miR-218a-5p				-0.17	-0.43	0.74	2005, 2007, 2009, 2011
HOXD4	ENST00000306324.3	homeobox D4	214	1	0	1	0	0	0	0	0	0	rno-miR-218a-5p				-0.17	-0.19	0.55	NULL
TP53INP2	ENST00000374810.3	tumor protein p53 inducible nuclear protein 2	12	1	0	1	0	0	0	0	0	0	rno-miR-218a-5p				-0.17	-0.45	0.64	NULL
DBNDD1	ENST00000304733.3	dysbindin (dystrobrevin binding protein 1) domain containing 1	303	1	0	1	0	1	0	1	0	0	rno-miR-218a-5p				-0.17	-0.17	0.71	2007, 2009, 2011
SFXN5	ENST00000410065.1	sideroflexin 5	56	1	0	0	1	0	0	0	0	0	rno-miR-218a-5p				-0.17	-0.19	0.78	2005, 2007, 2009, 2011
CNTN1	ENST00000551295.2	contactin 1	40	1	0	0	1	1	0	1	0	0	rno-miR-218a-5p				-0.17	-0.17	0.66	NULL
NUMBL	ENST00000252891.4	numb homolog (Drosophila)-like	323	1	0	0	1	0	0	0	0	0	rno-miR-218a-5p				-0.17	-0.17	0.81	2007, 2009, 2011
GRIP1	ENST00000398016.3	glutamate receptor interacting protein 1	28	1	0	1	0	2	0	1	1	0	rno-miR-218a-5p				-0.17	-0.17	0.75	2011
UBE3A	ENST00000232165.3	ubiquitin protein ligase E3A	529	1	0	0	1	0	0	0	0	0	rno-miR-218a-5p				-0.17	-0.18	0.71	2011
MBNL1	ENST00000357472.3	muscleblind-like splicing regulator 1	135	1	0	0	1	0	0	0	0	1	rno-miR-218a-5p				-0.17	-0.17	0.6	2005, 2007, 2009, 2011
ZIC5	ENST00000267294.4	Zic family member 5	263	1	0	1	0	0	0	0	0	0	rno-miR-218a-5p				-0.17	-0.18	0.39	2007
HOXB3	ENST00000470495.1	homeobox B3	70	1	0	1	0	0	0	0	0	0	rno-miR-218a-5p				-0.17	-0.17	0.35	2005, 2007, 2009, 2011
KLF3	ENST00000261438.5	Kruppel-like factor 3 (basic)	515	1	0	1	0	1	0	1	0	0	rno-miR-218a-5p				-0.17	-0.2	0.7	2005, 2007, 2009, 2011
UHRF1BP1L	ENST00000279907.7	UHRF1 binding protein 1-like	369	1	1	0	0	0	0	0	0	0	rno-miR-218a-5p				-0.17	-0.3	0.99	NULL
TBX15	ENST00000207157.3	T-box 15	14	1	0	1	0	0	0	0	0	0	rno-miR-218a-5p				-0.17	-0.17	0.89	2005, 2007, 2009, 2011
SCAI	ENST00000336505.6	suppressor of cancer cell invasion	74	3	2	1	0	2	0	0	2	0	rno-miR-218a-5p				-0.17	-0.37	> 0.99	2011
SEC14L1	ENST00000413679.2	SEC14-like 1 (S. cerevisiae)	1399	1	0	1	0	1	0	0	1	0	rno-miR-218a-5p				-0.17	-0.18	0.47	2005, 2007, 2009, 2011
RANBP10	ENST00000317506.3	RAN binding protein 10	140	1	1	0	0	0	0	0	0	1	rno-miR-218a-5p				-0.17	-0.17	0.86	2007, 2009, 2011
CACNA1I	ENST00000402142.3	calcium channel, voltage-dependent, T type, alpha 1I subunit	5	1	1	0	0	0	0	0	0	1	rno-miR-218a-5p				-0.17	-0.17	0.95	2005, 2007, 2009, 2011
FCHSD2	ENST00000311172.7	FCH and double SH3 domains 2	73	1	0	0	1	1	0	1	0	0	rno-miR-218a-5p				-0.16	-0.25	0.81	2005, 2007, 2009, 2011
SRCIN1	ENST00000264659.7	SRC kinase signaling inhibitor 1	5	3	0	2	1	0	0	0	0	1	rno-miR-218a-5p				-0.16	-0.16	0.95	2011
EBF1	ENST00000313708.6	early B-cell factor 1	42	1	1	0	0	0	0	0	0	0	rno-miR-218a-5p				-0.16	-0.28	0.84	2009, 2011
LPCAT1	ENST00000283415.3	lysophosphatidylcholine acyltransferase 1	298	1	0	1	0	0	0	0	0	0	rno-miR-218a-5p				-0.16	-0.17	0.67	2007, 2009, 2011
LIFR	ENST00000263409.4	leukemia inhibitory factor receptor alpha	44	1	0	1	0	1	1	0	0	2	rno-miR-218a-5p				-0.16	-0.19	0.79	2005, 2007, 2009, 2011
KDM3B	ENST00000314358.5	lysine (K)-specific demethylase 3B	1589	1	0	0	1	0	0	0	0	0	rno-miR-218a-5p				-0.16	-0.16	0.69	NULL
GAB2	ENST00000340149.2	GRB2-associated binding protein 2	627	1	1	0	0	0	0	0	0	2	rno-miR-218a-5p				-0.16	-0.16	0.89	2005, 2007, 2009, 2011
POU3F3	ENST00000361360.2	POU class 3 homeobox 3	461	1	0	0	1	2	1	0	1	0	rno-miR-218a-5p				-0.16	-0.23	0.76	NULL
ZBTB39	ENST00000300101.2	zinc finger and BTB domain containing 39	7	1	0	0	1	0	0	0	0	2	rno-miR-218a-5p				-0.16	-0.16	0.74	2011
ZMIZ1	ENST00000334512.5	zinc finger, MIZ-type containing 1	568	1	1	0	0	0	0	0	0	1	rno-miR-218a-5p				-0.16	-0.16	0.88	2007, 2009, 2011
AKIRIN1	ENST00000432648.3	akirin 1	798	1	0	1	0	0	0	0	0	0	rno-miR-218a-5p				-0.16	-0.16	0.8	2007
DYNC1I2	ENST00000409453.1	dynein, cytoplasmic 1, intermediate chain 2	69	1	0	1	0	0	0	0	0	0	rno-miR-218a-5p				-0.16	-0.31	0.68	NULL
TBC1D12	ENST00000225235.4	TBC1 domain family, member 12	172	1	0	1	0	0	0	0	0	0	rno-miR-218a-5p				-0.16	-0.21	0.77	2009, 2011
DNAJA4	ENST00000394855.3	DnaJ (Hsp40) homolog, subfamily A, member 4	24	1	0	1	0	0	0	0	0	3	rno-miR-218a-5p				-0.16	-0.3	0.44	NULL
ABLIM3	ENST00000326685.7	actin binding LIM protein family, member 3	9	1	0	1	0	0	0	0	0	0	rno-miR-218a-5p				-0.16	-0.29	0.51	2005, 2007
AFF4	ENST00000265343.5	AF4/FMR2 family, member 4	2755	1	0	1	0	0	0	0	0	2	rno-miR-218a-5p				-0.16	-0.16	0.82	2009, 2011
PCDH9	ENST00000377861.3	protocadherin 9	102	1	0	1	0	0	0	0	0	1	rno-miR-218a-5p				-0.15	-0.15	0.4	NULL
AGO1	ENST00000373204.4	argonaute RISC catalytic component 1	402	2	0	0	2	1	0	1	0	2	rno-miR-218a-5p				-0.15	-0.18	0.96	2005, 2007, 2009, 2011
EFNB2	ENST00000245323.4	ephrin-B2	25	1	0	1	0	0	0	0	0	2	rno-miR-218a-5p				-0.15	-0.15	0.63	2005, 2007, 2009, 2011
ANKRD52	ENST00000267116.7	ankyrin repeat domain 52	2913	2	1	0	1	0	0	0	0	1	rno-miR-218a-5p				-0.15	-0.24	0.92	2009, 2011
GAREML	ENST00000401533.2	GRB2 associated, regulator of MAPK1-like	496	1	0	1	0	0	0	0	0	0	rno-miR-218a-5p				-0.15	-0.16	0.69	NULL
KIF3C	ENST00000264712.3	kinesin family member 3C	177	1	0	0	1	0	0	0	0	0	rno-miR-218a-5p				-0.15	-0.15	0.77	2005, 2007, 2009, 2011
SLCO5A1	ENST00000260126.4	solute carrier organic anion transporter family, member 5A1	9	1	1	0	0	0	0	0	0	1	rno-miR-218a-5p				-0.15	-0.15	0.8	2005, 2007, 2009, 2011
KIF21B	ENST00000332129.2	kinesin family member 21B	12	3	2	0	1	1	0	1	0	4	rno-miR-218a-5p				-0.15	-0.15	0.99	2007, 2009, 2011
LRRC7	ENST00000310961.5	leucine rich repeat containing 7	18	1	0	1	0	1	0	0	1	0	rno-miR-218a-5p				-0.15	-0.15	0.8	2005, 2007, 2009, 2011
CLASP2	ENST00000539981.1	cytoplasmic linker associated protein 2	554	1	0	1	0	0	0	0	0	0	rno-miR-218a-5p				-0.15	-0.15	< 0.1	NULL
ATXN1	ENST00000244769.4	ataxin 1	106	1	0	1	0	0	0	0	0	2	rno-miR-218a-5p				-0.15	-0.2	0.4	2005, 2007, 2011
ARL5B	ENST00000377275.3	ADP-ribosylation factor-like 5B	368	1	0	1	0	0	0	0	0	2	rno-miR-218a-5p				-0.15	-0.35	0.65	2007, 2009, 2011
SMCHD1	ENST00000320876.6	structural maintenance of chromosomes flexible hinge domain containing 1	270	1	0	1	0	0	0	0	0	0	rno-miR-218a-5p				-0.15	-0.17	0.84	2009, 2011
SKIL	ENST00000458537.3	SKI-like oncogene	210	1	0	1	0	1	1	0	0	1	rno-miR-218a-5p				-0.15	-0.22	0.6	NULL
PAX2	ENST00000370296.2	paired box 2	8	1	0	1	0	0	0	0	0	0	rno-miR-218a-5p				-0.15	-0.15	0.86	2005, 2007, 2009, 2011
ANKRD13B	ENST00000394859.3	ankyrin repeat domain 13B	72	1	0	1	0	0	0	0	0	0	rno-miR-218a-5p				-0.15	-0.15	0.69	2007, 2009, 2011
STXBP5	ENST00000367481.3	syntaxin binding protein 5 (tomosyn)	555	1	0	0	1	1	0	1	0	0	rno-miR-218a-5p				-0.15	-0.15	0.72	2009, 2011
TRHDE	ENST00000261180.4	thyrotropin-releasing hormone degrading enzyme	34	1	1	0	0	0	0	0	0	1	rno-miR-218a-5p				-0.15	-0.26	> 0.99	2005, 2007, 2009, 2011
YWHAZ	ENST00000395957.2	tyrosine 3-monooxygenase/tryptophan 5-monooxygenase activation protein, zeta polypeptide	184	1	0	1	0	0	0	0	0	0	rno-miR-218a-5p				-0.15	-0.15	0.66	NULL
BICD1	ENST00000548411.1	bicaudal D homolog 1 (Drosophila)	205	1	1	0	0	2	0	1	1	0	rno-miR-218a-5p				-0.15	-0.17	0.28	NULL
SMPD3	ENST00000219334.5	sphingomyelin phosphodiesterase 3, neutral membrane (neutral sphingomyelinase II)	9	1	0	0	1	0	0	0	0	1	rno-miR-218a-5p				-0.14	-0.14	0.81	2005, 2007, 2009, 2011
ANKRD27	ENST00000306065.4	ankyrin repeat domain 27 (VPS9 domain)	349	1	0	0	1	0	0	0	0	0	rno-miR-218a-5p				-0.14	-0.14	0.79	2005, 2007, 2009, 2011
TANC2	ENST00000424789.2	tetratricopeptide repeat, ankyrin repeat and coiled-coil containing 2	155	3	0	1	2	0	0	0	0	2	rno-miR-218a-5p				-0.14	-0.17	0.98	2009, 2011
PPME1	ENST00000328257.8	protein phosphatase methylesterase 1	343	1	0	1	0	0	0	0	0	1	rno-miR-218a-5p				-0.14	-0.14	0.62	2007, 2009, 2011
PIK3C2A	ENST00000265970.7	phosphatidylinositol-4-phosphate 3-kinase, catalytic subunit type 2 alpha	280	1	1	0	0	0	0	0	0	0	rno-miR-218a-5p				-0.14	-0.14	0.62	2009, 2011
PUM1	ENST00000424085.2	pumilio RNA-binding family member 1	202	1	0	1	0	1	0	1	0	0	rno-miR-218a-5p				-0.14	-0.15	0.69	2005, 2007, 2009, 2011
WIPF2	ENST00000323571.4	WAS/WASL interacting protein family, member 2	214	1	0	1	0	0	0	0	0	1	rno-miR-218a-5p				-0.14	-0.18	0.54	2007, 2011
UNC13A	ENST00000519716.2	unc-13 homolog A (C. elegans)	5	1	0	1	0	1	0	1	0	0	rno-miR-218a-5p				-0.14	-0.14	0.83	2007, 2009, 2011
XKR4	ENST00000327381.6	XK, Kell blood group complex subunit-related family, member 4	5	1	0	1	0	2	1	0	1	4	rno-miR-218a-5p				-0.14	-0.14	0.7	NULL
CLCN3	ENST00000513761.1	chloride channel, voltage-sensitive 3	1142	1	0	0	1	0	0	0	0	0	rno-miR-218a-5p				-0.14	-0.14	< 0.1	NULL
FGD4	ENST00000427716.2	FYVE, RhoGEF and PH domain containing 4	38	1	0	1	0	2	1	0	1	1	rno-miR-218a-5p				-0.14	-0.24	0.45	2011
PTPRT	ENST00000373187.1	protein tyrosine phosphatase, receptor type, T	5	1	0	1	0	1	0	0	1	1	rno-miR-218a-5p				-0.14	-0.14	0.76	2007, 2009, 2011
YY1	ENST00000262238.4	YY1 transcription factor	1803	1	0	1	0	0	0	0	0	2	rno-miR-218a-5p				-0.14	-0.21	0.89	NULL
DNMT3A	ENST00000380746.4	DNA (cytosine-5-)-methyltransferase 3 alpha	221	2	0	1	1	0	0	0	0	1	rno-miR-218a-5p				-0.14	-0.15	0.84	2005, 2007
GDI1	ENST00000447750.2	GDP dissociation inhibitor 1	21	1	0	0	1	0	0	0	0	0	rno-miR-218a-5p				-0.14	-0.14	0.68	2005, 2007, 2009, 2011
SEMA6B	ENST00000301293.3	sema domain, transmembrane domain (TM), and cytoplasmic domain, (semaphorin) 6B	35	1	1	0	0	0	0	0	0	0	rno-miR-218a-5p				-0.14	-0.14	0.58	2007, 2009, 2011
NAV1	ENST00000295624.6	neuron navigator 1	702	1	0	1	0	0	0	0	0	0	rno-miR-218a-5p				-0.14	-0.14	0.6	2009, 2011
RUNX2	ENST00000371432.3	runt-related transcription factor 2	105	1	1	0	0	2	0	1	1	0	rno-miR-218a-5p				-0.14	-0.14	0.52	2007, 2009, 2011
EPHA7	ENST00000369303.4	EPH receptor A7	213	2	1	0	1	0	0	0	0	1	rno-miR-218a-5p				-0.14	-0.56	0.8	2011
CCDC88A	ENST00000336838.6	coiled-coil domain containing 88A	141	1	1	0	0	0	0	0	0	1	rno-miR-218a-5p				-0.13	-0.3	0.82	2005, 2007, 2009, 2011
PDE3A	ENST00000359062.3	phosphodiesterase 3A, cGMP-inhibited	1182	1	0	0	1	1	1	0	0	0	rno-miR-218a-5p				-0.13	-0.2	0.81	2009, 2011
SORBS1	ENST00000371227.4	sorbin and SH3 domain containing 1	22	1	0	0	1	0	0	0	0	0	rno-miR-218a-5p				-0.13	-0.13	0.8	2005, 2007, 2009, 2011
PRKCE	ENST00000306156.3	protein kinase C, epsilon	164	1	0	1	0	1	0	0	1	0	rno-miR-218a-5p				-0.13	-0.13	0.46	2005, 2007, 2009, 2011
PI4K2A	ENST00000370649.3	Phosphatidylinositol 4-kinase type 2-alpha; Uncharacterized protein	1489	1	1	0	0	0	0	0	0	1	rno-miR-218a-5p				-0.13	-0.13	0.5	NULL
RNF219	ENST00000282003.6	ring finger protein 219	680	1	0	1	0	0	0	0	0	1	rno-miR-218a-5p				-0.13	-0.13	0.79	2005, 2007, 2009
CHFR	ENST00000315585.7	checkpoint with forkhead and ring finger domains, E3 ubiquitin protein ligase	168	1	0	0	1	0	0	0	0	1	rno-miR-218a-5p				-0.13	-0.33	0.77	2007, 2009, 2011
SCRT2	ENST00000246104.6	scratch homolog 2, zinc finger protein (Drosophila)	5	2	0	2	0	0	0	0	0	0	rno-miR-218a-5p				-0.13	-0.13	0.8	2005, 2007, 2009, 2011
PPARGC1A	ENST00000264867.2	peroxisome proliferator-activated receptor gamma, coactivator 1 alpha	19	1	0	1	0	0	0	0	0	0	rno-miR-218a-5p				-0.13	-0.13	0.58	2005, 2007, 2009, 2011
NMNAT3	ENST00000511444.1	nicotinamide nucleotide adenylyltransferase 3	12	1	0	0	1	0	0	0	0	1	rno-miR-218a-5p				-0.13	-0.14	< 0.1	NULL
TAOK3	ENST00000419821.2	TAO kinase 3	8	1	0	0	1	0	0	0	0	0	rno-miR-218a-5p				-0.13	-0.14	0.76	2005, 2007, 2009, 2011
CDH4	ENST00000360469.5	cadherin 4, type 1, R-cadherin (retinal)	33	1	0	0	1	0	0	0	0	1	rno-miR-218a-5p				-0.13	-0.13	0.82	NULL
SYT1	ENST00000457153.2	synaptotagmin I	13	1	0	0	1	0	0	0	0	1	rno-miR-218a-5p				-0.13	-0.13	0.67	2005, 2007, 2011
ARHGAP5	ENST00000345122.3	Rho GTPase activating protein 5	757	1	0	1	0	0	0	0	0	0	rno-miR-218a-5p				-0.13	-0.16	0.64	2007, 2009, 2011
GPRC5B	ENST00000300571.2	G protein-coupled receptor, family C, group 5, member B	84	1	1	0	0	0	0	0	0	0	rno-miR-218a-5p				-0.13	-0.2	0.89	NULL
NFIX	ENST00000360105.4	nuclear factor I/X (CCAAT-binding transcription factor)	24	1	0	1	0	0	0	0	0	1	rno-miR-218a-5p				-0.13	-0.13	0.62	2005, 2007
WBP1L	ENST00000369889.4	WW domain binding protein 1-like	5	1	0	1	0	0	0	0	0	3	rno-miR-218a-5p				-0.13	-0.13	0.39	2009, 2011
KLHL11	ENST00000319121.3	kelch-like family member 11	16	1	0	1	0	0	0	0	0	0	rno-miR-218a-5p				-0.13	-0.19	0.86	NULL
KLF8	ENST00000468660.1	Kruppel-like factor 8	8	2	1	1	0	1	0	1	0	0	rno-miR-218a-5p				-0.13	-0.53	0.83	NULL
MBLAC2	ENST00000316610.6	metallo-beta-lactamase domain containing 2	498	1	0	0	1	1	0	0	1	0	rno-miR-218a-5p				-0.13	-0.16	0.7	2005, 2007, 2011
PARP8	ENST00000503750.2	poly (ADP-ribose) polymerase family, member 8	80	1	0	1	0	0	0	0	0	1	rno-miR-218a-5p				-0.13	-0.2	0.36	2011
ZNFX1	ENST00000371752.1	zinc finger, NFX1-type containing 1	41	1	0	0	1	0	0	0	0	0	rno-miR-218a-5p				-0.13	-0.13	0.75	2007, 2009, 2011
STK38	ENST00000229812.7	serine/threonine kinase 38	156	1	0	0	1	0	0	0	0	0	rno-miR-218a-5p				-0.13	-0.13	0.68	2005, 2007, 2009, 2011
ANKRD44	ENST00000282272.8	ankyrin repeat domain 44	187	1	0	1	0	0	0	0	0	0	rno-miR-218a-5p				-0.13	-0.14	0.7	2011
KCNQ3	ENST00000388996.4	potassium voltage-gated channel, KQT-like subfamily, member 3	5	1	1	0	0	1	0	1	0	2	rno-miR-218a-5p				-0.13	-0.13	0.73	2011
AP2A1	ENST00000354293.5	adaptor-related protein complex 2, alpha 1 subunit	285	1	0	1	0	0	0	0	0	0	rno-miR-218a-5p				-0.13	-0.13	0.55	2007, 2011
EXTL3	ENST00000220562.4	exostosin-like glycosyltransferase 3	358	1	0	0	1	0	0	0	0	0	rno-miR-218a-5p				-0.13	-0.13	0.81	2005, 2007, 2009, 2011
ARPP19	ENST00000566423.1	cAMP-regulated phosphoprotein, 19kDa	1316	1	1	0	0	0	0	0	0	0	rno-miR-218a-5p				-0.13	-0.38	0.99	2005, 2007, 2009, 2011
CBX7	ENST00000216133.5	chromobox homolog 7	5	1	0	0	1	1	0	0	1	1	rno-miR-218a-5p				-0.13	-0.13	0.91	2009, 2011
KIAA2022	ENST00000055682.6	KIAA2022	5	1	0	0	1	1	0	1	0	0	rno-miR-218a-5p				-0.13	-0.13	0.8	2007, 2009, 2011
NAA15	ENST00000296543.5	N(alpha)-acetyltransferase 15, NatA auxiliary subunit	546	1	0	0	1	0	0	0	0	0	rno-miR-218a-5p				-0.13	-0.13	0.76	2005, 2007, 2009, 2011
DNAJC27	ENST00000264711.2	DnaJ (Hsp40) homolog, subfamily C, member 27	41	1	0	0	1	0	0	0	0	0	rno-miR-218a-5p				-0.13	-0.15	0.69	2009, 2011
RSBN1	ENST00000261441.5	round spermatid basic protein 1	54	1	0	1	0	0	0	0	0	1	rno-miR-218a-5p				-0.13	-0.13	0.53	NULL
GREM1	ENST00000560677.1	gremlin 1, DAN family BMP antagonist	752	1	0	1	0	0	0	0	0	0	rno-miR-218a-5p				-0.13	-0.27	0.47	2011
NAV3	ENST00000228327.6	neuron navigator 3	277	2	1	0	1	0	0	0	0	0	rno-miR-218a-5p				-0.12	-0.12	0.96	2005, 2007, 2009, 2011
LPP	ENST00000312675.4	LIM domain containing preferred translocation partner in lipoma	1894	1	0	1	0	3	0	2	1	2	rno-miR-218a-5p				-0.12	-0.12	0.57	2011
UBTD1	ENST00000370664.3	ubiquitin domain containing 1	10	1	0	0	1	0	0	0	0	0	rno-miR-218a-5p				-0.12	-0.12	0.6	2005, 2007, 2011
DAAM1	ENST00000395125.1	dishevelled associated activator of morphogenesis 1	167	1	1	0	0	0	0	0	0	0	rno-miR-218a-5p				-0.12	-0.17	0.68	2005, 2007, 2009, 2011
ZMIZ2	ENST00000309315.4	zinc finger, MIZ-type containing 2	761	1	1	0	0	0	0	0	0	1	rno-miR-218a-5p				-0.12	-0.35	0.99	2007, 2009, 2011
MAPK8IP3	ENST00000250894.4	mitogen-activated protein kinase 8 interacting protein 3	100	1	0	1	0	0	0	0	0	0	rno-miR-218a-5p				-0.12	-0.12	0.8	2005, 2007, 2009, 2011
ADD2	ENST00000264436.4	adducin 2 (beta)	59	1	0	1	0	0	0	0	0	1	rno-miR-218a-5p				-0.12	-0.13	0.6	2011
CAMKK2	ENST00000538733.1	calcium/calmodulin-dependent protein kinase kinase 2, beta	1157	1	1	0	0	1	0	0	1	0	rno-miR-218a-5p				-0.12	-0.14	0.35	2009, 2011
KCNH5	ENST00000322893.7	potassium voltage-gated channel, subfamily H (eag-related), member 5	157	1	0	0	1	2	0	0	2	0	rno-miR-218a-5p				-0.12	-0.17	0.64	NULL
LRRC16A	ENST00000329474.6	leucine rich repeat containing 16A	718	1	0	1	0	0	0	0	0	1	rno-miR-218a-5p				-0.12	-0.12	0.6	2009, 2011
GSPT1	ENST00000434724.2	G1 to S phase transition 1	1119	1	0	1	0	0	0	0	0	2	rno-miR-218a-5p				-0.12	-0.28	0.74	2011
SRSF10	ENST00000343255.5	serine/arginine-rich splicing factor 10	1920	1	0	0	1	0	0	0	0	0	rno-miR-218a-5p				-0.12	-0.13	0.7	NULL
MBNL2	ENST00000345429.6	muscleblind-like splicing regulator 2	34	1	0	1	0	0	0	0	0	1	rno-miR-218a-5p				-0.12	-0.17	0.71	2007, 2009, 2011
UGT8	ENST00000310836.6	UDP glycosyltransferase 8	682	1	0	0	1	0	0	0	0	0	rno-miR-218a-5p				-0.12	-0.13	0.69	2005, 2007
C6orf62	ENST00000378119.4	chromosome 6 open reading frame 62	300	1	0	1	0	0	0	0	0	0	rno-miR-218a-5p				-0.12	-0.22	0.82	2005, 2007, 2009
LPHN1	ENST00000340736.6	latrophilin 1	49	1	1	0	0	0	0	0	0	1	rno-miR-218a-5p				-0.12	-0.12	0.9	2005, 2007, 2009, 2011
CAB39L	ENST00000355854.4	calcium binding protein 39-like	12	1	0	1	0	0	0	0	0	1	rno-miR-218a-5p				-0.12	-0.3	0.54	2011
ICK	ENST00000350082.5	intestinal cell (MAK-like) kinase	18	2	1	1	0	0	0	0	0	1	rno-miR-218a-5p				-0.12	-0.31	0.85	2005, 2007, 2009, 2011
CREB1	ENST00000432329.2	cAMP responsive element binding protein 1	295	3	2	0	1	0	0	0	0	0	rno-miR-218a-5p				-0.11	-0.43	> 0.99	2011
METTL21A	ENST00000448823.2	methyltransferase like 21A	224	1	0	1	0	0	0	0	0	0	rno-miR-218a-5p				-0.11	-0.33	< 0.1	NULL
ZDHHC8	ENST00000334554.7	zinc finger, DHHC-type containing 8	5	1	0	1	0	1	0	1	0	1	rno-miR-218a-5p				-0.11	-0.11	0.83	2005, 2007, 2009, 2011
TMTC2	ENST00000321196.3	transmembrane and tetratricopeptide repeat containing 2	173	1	0	0	1	0	0	0	0	0	rno-miR-218a-5p				-0.11	-0.12	0.69	NULL
WDR44	ENST00000254029.3	WD repeat domain 44	392	1	0	0	1	0	0	0	0	0	rno-miR-218a-5p				-0.11	-0.12	0.64	2005, 2007, 2009, 2011
CLCN5	ENST00000376088.3	chloride channel, voltage-sensitive 5	154	1	0	1	0	0	0	0	0	1	rno-miR-218a-5p				-0.11	-0.28	0.74	2007, 2009, 2011
LRRC1	ENST00000370888.1	leucine rich repeat containing 1	343	1	0	1	0	0	0	0	0	1	rno-miR-218a-5p				-0.11	-0.26	0.57	2009
SNAPC5	ENST00000566658.1	small nuclear RNA activating complex, polypeptide 5, 19kDa	211	1	0	0	1	0	0	0	0	0	rno-miR-218a-5p				-0.11	-0.23	< 0.1	NULL
LGALSL	ENST00000409537.2	lectin, galactoside-binding-like	334	1	0	0	1	0	0	0	0	3	rno-miR-218a-5p				-0.11	-0.28	0.8	2009, 2011
CBL	ENST00000264033.4	Cbl proto-oncogene, E3 ubiquitin protein ligase	309	1	0	0	1	1	0	0	1	4	rno-miR-218a-5p				-0.11	-0.19	0.74	2011
KIF13A	ENST00000378814.5	kinesin family member 13A	725	1	0	1	0	0	0	0	0	0	rno-miR-218a-5p				-0.11	-0.12	0.64	NULL
ZDHHC23	ENST00000330212.3	zinc finger, DHHC-type containing 23	10	1	0	1	0	0	0	0	0	1	rno-miR-218a-5p				-0.11	-0.14	0.72	2005, 2007, 2009, 2011
KIAA1549L	ENST00000321505.4	KIAA1549-like	117	1	0	1	0	0	0	0	0	2	rno-miR-218a-5p				-0.11	-0.11	0.88	2009, 2011
PROX1	ENST00000366958.4	prospero homeobox 1	131	1	0	0	1	1	0	0	1	0	rno-miR-218a-5p				-0.11	-0.11	0.66	NULL
JAKMIP3	ENST00000298622.4	Janus kinase and microtubule interacting protein 3	5	1	0	1	0	1	0	1	0	1	rno-miR-218a-5p				-0.11	-0.11	0.38	2011
FLRT3	ENST00000378053.3	fibronectin leucine rich transmembrane protein 3	11	1	0	1	0	0	0	0	0	1	rno-miR-218a-5p				-0.11	-0.25	0.88	2005, 2007, 2009, 2011
CACNA1G	ENST00000352832.5	calcium channel, voltage-dependent, T type, alpha 1G subunit	11	1	1	0	0	0	0	0	0	0	rno-miR-218a-5p				-0.11	-0.25	0.8	NULL
SGCD	ENST00000435422.3	sarcoglycan, delta (35kDa dystrophin-associated glycoprotein)	39	1	0	1	0	0	0	0	0	0	rno-miR-218a-5p				-0.11	-0.13	0.74	2011
FSBP	ENST00000481490.2	fibrinogen silencer binding protein	36	1	1	0	0	0	0	0	0	1	rno-miR-218a-5p				-0.11	-0.12	< 0.1	NULL
MAP3K2	ENST00000409947.1	mitogen-activated protein kinase kinase kinase 2	187	1	1	0	0	0	0	0	0	0	rno-miR-218a-5p				-0.1	-0.1	0.22	2009, 2011
SLC6A6	ENST00000454876.2	solute carrier family 6 (neurotransmitter transporter), member 6	280	1	0	0	1	0	0	0	0	0	rno-miR-218a-5p				-0.1	-0.11	0.79	2007, 2009, 2011
KCND2	ENST00000331113.4	potassium voltage-gated channel, Shal-related subfamily, member 2	5	1	0	0	1	0	0	0	0	0	rno-miR-218a-5p				-0.1	-0.1	0.76	2005, 2007, 2009, 2011
MFHAS1	ENST00000276282.6	malignant fibrous histiocytoma amplified sequence 1	130	1	1	0	0	0	0	0	0	1	rno-miR-218a-5p				-0.1	-0.14	0.87	NULL
CTDSPL	ENST00000443503.2	CTD (carboxy-terminal domain, RNA polymerase II, polypeptide A) small phosphatase-like	372	1	0	1	0	0	0	0	0	0	rno-miR-218a-5p				-0.1	-0.11	0.41	2005, 2007, 2009, 2011
KCNN3	ENST00000271915.4	potassium intermediate/small conductance calcium-activated channel, subfamily N, member 3	5	1	1	0	0	0	0	0	0	2	rno-miR-218a-5p				-0.1	-0.1	0.96	2011
CTNND2	ENST00000304623.8	catenin (cadherin-associated protein), delta 2	25	1	0	0	1	0	0	0	0	0	rno-miR-218a-5p				-0.1	-0.1	0.69	2005, 2007, 2009
CCDC177	ENST00000599174.1	Homo sapiens coiled-coil domain containing 177 (CCDC177), mRNA.	0	1	0	1	0	0	0	0	0	1	rno-miR-218a-5p				-0.1	-0.1	< 0.1	NULL
PCDH1	ENST00000503492.1	protocadherin 1	30	2	0	1	1	0	0	0	0	0	rno-miR-218a-5p				-0.1	-0.12	0.91	NULL
DOK6	ENST00000382713.5	docking protein 6	8	1	0	1	0	1	0	0	1	1	rno-miR-218a-5p				-0.1	-0.1	0.71	2011
RAPGEF2	ENST00000264431.4	Rap guanine nucleotide exchange factor (GEF) 2	484	1	0	0	1	0	0	0	0	0	rno-miR-218a-5p				-0.1	-0.1	0.7	2009, 2011
MOCS1	ENST00000373186.4	molybdenum cofactor synthesis 1	179	1	0	1	0	1	0	0	1	1	rno-miR-218a-5p				-0.1	-0.1	0.39	NULL
SREK1	ENST00000334121.6	splicing regulatory glutamine/lysine-rich protein 1	316	1	0	0	1	0	0	0	0	0	rno-miR-218a-5p				-0.1	-0.11	0.81	2005, 2007, 2009, 2011
DDX6	ENST00000264018.4	DEAD (Asp-Glu-Ala-Asp) box helicase 6	11	1	0	1	0	1	0	0	1	1	rno-miR-218a-5p				-0.1	-0.2	0.63	2009, 2011
TMEM229B	ENST00000557006.1	transmembrane protein 229B	5	1	0	0	1	0	0	0	0	0	rno-miR-218a-5p				-0.1	-0.1	0.69	NULL
LRIG1	ENST00000273261.3	leucine-rich repeats and immunoglobulin-like domains 1	241	1	0	1	0	0	0	0	0	1	rno-miR-218a-5p				-0.09	-0.09	0.73	2009, 2011
PHF15	ENST00000402835.1	PHD finger protein 15	387	1	1	0	0	0	0	0	0	1	rno-miR-218a-5p				-0.09	-0.14	0.95	2005, 2007, 2009, 2011
SLC22A23	ENST00000436008.2	solute carrier family 22, member 23	353	1	0	0	1	1	0	0	1	1	rno-miR-218a-5p				-0.09	-0.11	0.82	2005, 2007, 2011
TCF20	ENST00000359486.3	transcription factor 20 (AR1)	33	1	0	1	0	0	0	0	0	0	rno-miR-218a-5p				-0.09	-0.09	0.69	2011
ADAM23	ENST00000264377.3	ADAM metallopeptidase domain 23	113	1	1	0	0	1	0	1	0	0	rno-miR-218a-5p				-0.09	-0.2	0.1	NULL
PTPRG	ENST00000474889.1	protein tyrosine phosphatase, receptor type, G	696	1	0	0	1	0	0	0	0	0	rno-miR-218a-5p				-0.09	-0.11	0.8	NULL
STYX	ENST00000354586.4	serine/threonine/tyrosine interacting protein	250	1	0	0	1	1	0	0	1	0	rno-miR-218a-5p				-0.09	-0.22	0.64	2005, 2007, 2011
BRPF3	ENST00000534400.1	bromodomain and PHD finger containing, 3	7032	1	0	1	0	0	0	0	0	1	rno-miR-218a-5p				-0.09	-0.09	0.85	2005, 2007, 2009, 2011
KPNA1	ENST00000344337.6	karyopherin alpha 1 (importin alpha 5)	1030	1	0	1	0	0	0	0	0	2	rno-miR-218a-5p				-0.09	-0.26	0.64	2007, 2009, 2011
DPY19L3	ENST00000586987.1	dpy-19-like 3 (C. elegans)	146	1	0	1	0	0	0	0	0	1	rno-miR-218a-5p				-0.09	-0.11	0.85	2007, 2009, 2011
CDK8	ENST00000536792.1	cyclin-dependent kinase 8	280	1	0	1	0	0	0	0	0	1	rno-miR-218a-5p				-0.09	-0.09	< 0.1	NULL
CELF1	ENST00000395290.2	CUGBP, Elav-like family member 1	153	1	1	0	0	0	0	0	0	3	rno-miR-218a-5p				-0.09	-0.15	0.76	2011
TRIO	ENST00000344204.4	trio Rho guanine nucleotide exchange factor	365	1	0	1	0	0	0	0	0	0	rno-miR-218a-5p				-0.08	-0.26	0.72	NULL
WASF3	ENST00000335327.5	WAS protein family, member 3	24	1	0	1	0	0	0	0	0	1	rno-miR-218a-5p				-0.08	-0.08	0.71	NULL
FAM178A	ENST00000238961.4	family with sequence similarity 178, member A	130	1	0	0	1	0	0	0	0	0	rno-miR-218a-5p				-0.08	-0.16	0.62	2005, 2007
PCNP	ENST00000296024.5	PEST proteolytic signal containing nuclear protein	944	1	0	1	0	0	0	0	0	1	rno-miR-218a-5p				-0.08	-0.45	0.75	2005, 2007
KCNQ4	ENST00000347132.5	potassium voltage-gated channel, KQT-like subfamily, member 4	46	1	0	1	0	0	0	0	0	1	rno-miR-218a-5p				-0.08	-0.08	0.59	2011
USP31	ENST00000219689.7	ubiquitin specific peptidase 31	214	1	0	1	0	0	0	0	0	0	rno-miR-218a-5p				-0.08	-0.15	0.84	2007, 2009, 2011
PCGF2	ENST00000360797.2	polycomb group ring finger 2	545	1	1	0	0	1	0	1	0	0	rno-miR-218a-5p				-0.08	-0.35	0.25	2011
SP1	ENST00000426431.2	Sp1 transcription factor	402	1	0	1	0	1	0	0	1	0	rno-miR-218a-5p				-0.08	-0.09	0.46	2005, 2007, 2009, 2011
TTYH3	ENST00000258796.7	tweety family member 3	188	1	1	0	0	0	0	0	0	0	rno-miR-218a-5p				-0.08	-0.08	0.81	2005, 2007, 2009, 2011
KMT2A	ENST00000534358.1	lysine (K)-specific methyltransferase 2A	1092	1	0	1	0	1	0	0	1	0	rno-miR-218a-5p				-0.08	-0.08	0.35	2005, 2007, 2009
PLXNA4	ENST00000321063.4	plexin A4	9	1	0	1	0	0	0	0	0	2	rno-miR-218a-5p				-0.08	-0.14	0.77	2009, 2011
ASAP1	ENST00000357668.1	ArfGAP with SH3 domain, ankyrin repeat and PH domain 1	185	1	0	1	0	0	0	0	0	2	rno-miR-218a-5p				-0.08	-0.09	0.48	2011
RIMS3	ENST00000372684.3	regulating synaptic membrane exocytosis 3	24	2	0	1	1	0	0	0	0	1	rno-miR-218a-5p				-0.08	-0.25	0.94	2005, 2007, 2009, 2011
FAM171B	ENST00000304698.5	family with sequence similarity 171, member B	5	1	0	1	0	0	0	0	0	0	rno-miR-218a-5p				-0.08	-0.08	0.52	NULL
TMEM68	ENST00000523073.1	transmembrane protein 68	77	1	1	0	0	0	0	0	0	0	rno-miR-218a-5p				-0.08	-0.35	0.12	2011
PLEKHG1	ENST00000367328.1	pleckstrin homology domain containing, family G (with RhoGef domain) member 1	106	1	0	0	1	0	0	0	0	0	rno-miR-218a-5p				-0.08	-0.08	< 0.1	2007, 2011
TMEM33	ENST00000504986.1	transmembrane protein 33	1470	1	0	1	0	2	0	2	0	0	rno-miR-218a-5p				-0.08	-0.43	0.72	2011
WIPF1	ENST00000392547.2	WAS/WASL interacting protein family, member 1	304	1	0	1	0	0	0	0	0	0	rno-miR-218a-5p				-0.08	-0.17	0.4	2011
SAMD8	ENST00000372687.4	sterile alpha motif domain containing 8	100	1	0	1	0	1	0	1	0	0	rno-miR-218a-5p				-0.08	-0.16	0.83	2011
YPEL2	ENST00000312655.4	yippee-like 2 (Drosophila)	62	1	0	0	1	0	0	0	0	0	rno-miR-218a-5p				-0.08	-0.08	0.65	2011
ACSL6	ENST00000379264.2	acyl-CoA synthetase long-chain family member 6	7	1	0	0	1	0	0	0	0	1	rno-miR-218a-5p				-0.08	-0.1	0.8	NULL
TCF4	ENST00000354452.3	transcription factor 4	394	1	1	0	0	0	0	0	0	0	rno-miR-218a-5p				-0.07	-0.09	0.78	2009, 2011
CACNB4	ENST00000539935.1	calcium channel, voltage-dependent, beta 4 subunit	57	2	0	1	1	0	0	0	0	2	rno-miR-218a-5p				-0.07	-0.32	0.93	2011
ZBTB20	ENST00000462705.1	zinc finger and BTB domain containing 20	5	1	0	0	1	5	1	3	1	6	rno-miR-218a-5p				-0.07	-0.17	0.83	NULL
NBEA	ENST00000379939.2	neurobeachin	5	1	0	0	1	0	0	0	0	0	rno-miR-218a-5p				-0.07	-0.07	0.71	2005, 2007, 2009, 2011
LRCH1	ENST00000311191.6	leucine-rich repeats and calponin homology (CH) domain containing 1	381	1	1	0	0	1	0	1	0	1	rno-miR-218a-5p				-0.07	-0.07	0.14	2009, 2011
RBPJ	ENST00000504907.1	recombination signal binding protein for immunoglobulin kappa J region	70	1	0	0	1	0	0	0	0	0	rno-miR-218a-5p				-0.07	-0.07	< 0.1	NULL
GAN	ENST00000568107.2	gigaxonin	185	1	0	1	0	0	0	0	0	2	rno-miR-218a-5p				-0.07	-0.11	0.88	2011
ARHGEF39	ENST00000343259.3	Rho guanine nucleotide exchange factor (GEF) 39	141	1	0	1	0	0	0	0	0	0	rno-miR-218a-5p				-0.07	-0.16	0.35	NULL
PSMC2	ENST00000435765.1	proteasome (prosome, macropain) 26S subunit, ATPase, 2	1710	1	1	0	0	0	0	0	0	0	rno-miR-218a-5p				-0.07	-0.6	0.35	2011
ZNF236	ENST00000253159.8	zinc finger protein 236	60	1	1	0	0	1	0	1	0	0	rno-miR-218a-5p				-0.07	-0.09	0.8	2005, 2007, 2009, 2011
DLST	ENST00000334220.4	dihydrolipoamide S-succinyltransferase (E2 component of 2-oxo-glutarate complex)	64	1	0	1	0	0	0	0	0	0	rno-miR-218a-5p				-0.07	-0.07	0.65	2005, 2007, 2009, 2011
MARK2	ENST00000402010.2	MAP/microtubule affinity-regulating kinase 2	845	1	0	1	0	0	0	0	0	0	rno-miR-218a-5p				-0.07	-0.07	0.5	2011
EPHA5	ENST00000273854.3	EPH receptor A5	48	1	1	0	0	1	0	0	1	2	rno-miR-218a-5p				-0.07	-0.16	0.84	2011
GPR126	ENST00000230173.6	G protein-coupled receptor 126	604	1	0	0	1	0	0	0	0	2	rno-miR-218a-5p				-0.07	-0.07	< 0.1	NULL
MED12L	ENST00000474524.1	mediator complex subunit 12-like	30	1	1	0	0	0	0	0	0	0	rno-miR-218a-5p				-0.07	-0.18	0.91	2007, 2009, 2011
PPP6C	ENST00000373547.4	protein phosphatase 6, catalytic subunit	346	1	0	0	1	0	0	0	0	0	rno-miR-218a-5p				-0.07	-0.19	0.66	NULL
NACC1	ENST00000292431.4	nucleus accumbens associated 1, BEN and BTB (POZ) domain containing	337	2	2	0	0	0	0	0	0	1	rno-miR-218a-5p				-0.07	-0.66	> 0.99	2005, 2007, 2009, 2011
CUL3	ENST00000264414.4	cullin 3	1476	2	0	1	1	1	0	0	1	0	rno-miR-218a-5p				-0.07	-0.43	0.96	2005, 2007, 2009, 2011
LDLRAD4	ENST00000399848.3	low density lipoprotein receptor class A domain containing 4	314	1	0	0	1	1	0	0	1	3	rno-miR-218a-5p				-0.07	-0.28	0.63	2005, 2007, 2009, 2011
CACUL1	ENST00000369151.3	CDK2-associated, cullin domain 1	213	1	0	0	1	2	0	0	2	1	rno-miR-218a-5p				-0.06	-0.45	0.78	2007, 2011
RCOR1	ENST00000262241.6	REST corepressor 1	403	1	1	0	0	0	0	0	0	1	rno-miR-218a-5p				-0.06	-0.1	0.97	2007, 2009, 2011
XKR7	ENST00000562532.2	XK, Kell blood group complex subunit-related family, member 7	5	1	0	0	1	1	0	1	0	1	rno-miR-218a-5p				-0.06	-0.06	0.7	NULL
DOCK9	ENST00000376460.1	dedicator of cytokinesis 9	172	1	0	1	0	1	0	1	0	0	rno-miR-218a-5p				-0.06	-0.06	< 0.1	2009, 2011
FUBP1	ENST00000370767.1	far upstream element (FUSE) binding protein 1	2021	1	1	0	0	1	0	0	1	0	rno-miR-218a-5p				-0.06	-0.16	0.87	2007
SGSM1	ENST00000400358.4	small G protein signaling modulator 1	25	1	0	0	1	1	0	0	1	2	rno-miR-218a-5p				-0.06	-0.18	0.77	2009, 2011
FAM81A	ENST00000288228.5	family with sequence similarity 81, member A	53	1	1	0	0	1	0	1	0	0	rno-miR-218a-5p				-0.06	-0.23	0.27	2009, 2011
CCDC64	ENST00000397558.2	coiled-coil domain containing 64	7	1	0	1	0	0	0	0	0	1	rno-miR-218a-5p				-0.06	-0.06	0.84	2007, 2009, 2011
ASXL3	ENST00000269197.5	additional sex combs like 3 (Drosophila)	65	1	0	1	0	1	0	0	1	1	rno-miR-218a-5p				-0.06	-0.06	0.66	NULL
REPS2	ENST00000357277.3	RALBP1 associated Eps domain containing 2	36	1	0	0	1	4	1	1	2	0	rno-miR-218a-5p				-0.06	-0.16	0.79	2011
DACH1	ENST00000305425.4	dachshund homolog 1 (Drosophila)	18	1	0	1	0	0	0	0	0	1	rno-miR-218a-5p				-0.06	-0.21	0.68	NULL
SOX11	ENST00000322002.3	SRY (sex determining region Y)-box 11	1100	1	1	0	0	0	0	0	0	0	rno-miR-218a-5p				-0.06	-0.32	0.77	2005, 2007, 2009, 2011
MRPS36	ENST00000256441.4	mitochondrial ribosomal protein S36	30	1	0	1	0	0	0	0	0	0	rno-miR-218a-5p				-0.06	-0.38	0.6	2009, 2011
HECW1	ENST00000395891.2	HECT, C2 and WW domain containing E3 ubiquitin protein ligase 1	11	1	1	0	0	1	0	0	1	0	rno-miR-218a-5p				-0.06	-0.13	0.91	2009, 2011
PIAS1	ENST00000249636.6	protein inhibitor of activated STAT, 1	368	1	0	1	0	1	0	1	0	1	rno-miR-218a-5p				-0.06	-0.36	0.47	NULL
SKI	ENST00000378536.4	v-ski avian sarcoma viral oncogene homolog	613	1	0	0	1	0	0	0	0	0	rno-miR-218a-5p				-0.06	-0.06	0.79	2005, 2007, 2009, 2011
CPEB2	ENST00000538197.1	cytoplasmic polyadenylation element binding protein 2	367	1	0	0	1	0	0	0	0	1	rno-miR-218a-5p				-0.06	-0.06	0.72	2005, 2007, 2009, 2011
DAGLA	ENST00000257215.5	diacylglycerol lipase, alpha	1262	1	0	0	1	0	0	0	0	1	rno-miR-218a-5p				-0.06	-0.06	0.73	2007, 2009, 2011
MTHFD2	ENST00000394053.2	methylenetetrahydrofolate dehydrogenase (NADP+ dependent) 2, methenyltetrahydrofolate cyclohydrolase	330	1	0	1	0	1	0	1	0	1	rno-miR-218a-5p				-0.05	-0.38	0.73	NULL
TPRG1	ENST00000345063.3	tumor protein p63 regulated 1	24	1	1	0	0	0	0	0	0	2	rno-miR-218a-5p				-0.05	-0.28	< 0.1	NULL
C7orf41	ENST00000324453.8	chromosome 7 open reading frame 41	235	1	0	0	1	2	0	0	2	0	rno-miR-218a-5p				-0.05	-0.24	0.82	2007, 2009, 2011
ELFN2	ENST00000402918.2	extracellular leucine-rich repeat and fibronectin type III domain containing 2	22	1	1	0	0	0	0	0	0	0	rno-miR-218a-5p				-0.05	-0.17	0.94	2007, 2009, 2011
COPS7B	ENST00000373608.3	COP9 signalosome subunit 7B	331	1	0	1	0	0	0	0	0	0	rno-miR-218a-5p				-0.05	-0.32	0.82	NULL
SNX13	ENST00000409389.1	sorting nexin 13	100	1	0	1	0	1	0	0	1	0	rno-miR-218a-5p				-0.05	-0.05	< 0.1	NULL
C20orf112	ENST00000359676.5	chromosome 20 open reading frame 112	148	1	0	0	1	0	0	0	0	2	rno-miR-218a-5p				-0.05	-0.08	0.73	2011
KPNA4	ENST00000334256.4	karyopherin alpha 4 (importin alpha 3)	111	1	0	0	1	0	0	0	0	0	rno-miR-218a-5p				-0.05	-0.06	0.82	2005, 2007, 2009, 2011
FGF12	ENST00000445105.2	fibroblast growth factor 12	150	3	2	1	0	1	0	0	1	0	rno-miR-218a-5p				-0.05	-0.75	0.96	2011
MARK1	ENST00000366918.4	MAP/microtubule affinity-regulating kinase 1	192	1	0	0	1	0	0	0	0	0	rno-miR-218a-5p				-0.05	-0.11	0.65	2005, 2007
GOLGA7	ENST00000405786.2	golgin A7	34	1	1	0	0	0	0	0	0	0	rno-miR-218a-5p				-0.05	-0.37	0.54	2005, 2007, 2009, 2011
ATXN2	ENST00000550104.1	ataxin 2	7	1	0	1	0	0	0	0	0	1	rno-miR-218a-5p				-0.05	-0.05	< 0.1	2005, 2007, 2009, 2011
GFPT1	ENST00000357308.4	glutamine--fructose-6-phosphate transaminase 1	1313	1	1	0	0	0	0	0	0	1	rno-miR-218a-5p				-0.05	-0.39	0.83	2011
ADARB1	ENST00000539173.1	adenosine deaminase, RNA-specific, B1	860	1	0	1	0	0	0	0	0	3	rno-miR-218a-5p				-0.05	-0.28	0.62	2009, 2011
POU2F1	ENST00000367866.2	POU class 2 homeobox 1	83	1	1	0	0	1	0	1	0	1	rno-miR-218a-5p				-0.05	-0.05	0.41	2011
NR1D2	ENST00000312521.4	nuclear receptor subfamily 1, group D, member 2	154	1	0	1	0	0	0	0	0	0	rno-miR-218a-5p				-0.05	-0.13	0.42	NULL
CBX5	ENST00000209875.4	chromobox homolog 5	360	1	0	1	0	0	0	0	0	0	rno-miR-218a-5p				-0.05	-0.25	0.86	2011
SETD7	ENST00000274031.3	SET domain containing (lysine methyltransferase) 7	76	1	0	0	1	0	0	0	0	3	rno-miR-218a-5p				-0.05	-0.14	0.69	2007, 2011
HIC2	ENST00000407464.2	hypermethylated in cancer 2	28	1	0	1	0	0	0	0	0	0	rno-miR-218a-5p				-0.04	-0.26	0.88	2005, 2007, 2009, 2011
GPR85	ENST00000297146.3	G protein-coupled receptor 85	21	1	1	0	0	0	0	0	0	0	rno-miR-218a-5p				-0.04	-0.19	0.27	2005, 2007, 2009, 2011
GRIK3	ENST00000373091.3	glutamate receptor, ionotropic, kainate 3	7	1	0	1	0	0	0	0	0	1	rno-miR-218a-5p				-0.04	-0.04	0.79	2005, 2007, 2009, 2011
FOXP2	ENST00000408937.3	forkhead box P2	169	1	0	0	1	0	0	0	0	0	rno-miR-218a-5p				-0.04	-0.17	0.76	2011
CNOT6L	ENST00000504123.1	CCR4-NOT transcription complex, subunit 6-like	23	1	0	1	0	0	0	0	0	0	rno-miR-218a-5p				-0.04	-0.2	0.35	2009, 2011
CBX8	ENST00000269385.4	chromobox homolog 8	474	2	1	1	0	0	0	0	0	0	rno-miR-218a-5p				-0.04	-0.36	0.97	NULL
GAPVD1	ENST00000470056.1	GTPase activating protein and VPS9 domains 1	1805	1	1	0	0	0	0	0	0	0	rno-miR-218a-5p				-0.04	-0.11	0.82	2007, 2009, 2011
STX1B	ENST00000215095.5	syntaxin 1B	26	1	0	1	0	1	0	1	0	0	rno-miR-218a-5p				-0.04	-0.22	0.66	2011
SOX6	ENST00000316399.6	SRY (sex determining region Y)-box 6	22	1	0	0	1	1	0	1	0	2	rno-miR-218a-5p				-0.04	-0.11	0.75	2011
GSK3B	ENST00000264235.8	glycogen synthase kinase 3 beta	498	1	0	1	0	0	0	0	0	0	rno-miR-218a-5p				-0.04	-0.06	0.46	2011
MYSM1	ENST00000472487.1	Myb-like, SWIRM and MPN domains 1	38	1	0	1	0	2	1	1	0	0	rno-miR-218a-5p				-0.04	-0.21	0.57	2011
FRMD4A	ENST00000358621.4	FERM domain containing 4A	192	1	0	1	0	0	0	0	0	0	rno-miR-218a-5p				-0.04	-0.1	0.59	2007, 2009, 2011
FAM126A	ENST00000409923.1	family with sequence similarity 126, member A	241	1	0	1	0	1	0	1	0	2	rno-miR-218a-5p				-0.04	-0.15	0.35	2011
SLC5A3	ENST00000608209.1	sodium/myo-inositol cotransporter	24	2	2	0	0	0	0	0	0	2	rno-miR-218a-5p				-0.03	-0.17	0.98	2011
POLR2C	ENST00000219252.5	polymerase (RNA) II (DNA directed) polypeptide C, 33kDa	223	1	0	0	1	1	0	1	0	0	rno-miR-218a-5p				-0.03	-0.48	0.76	2005, 2007, 2009, 2011
FBN2	ENST00000262464.4	fibrillin 2	167	1	0	1	0	0	0	0	0	2	rno-miR-218a-5p				-0.03	-0.04	0.35	2005, 2007
BAHD1	ENST00000416165.1	bromo adjacent homology domain containing 1	76	1	0	1	0	0	0	0	0	1	rno-miR-218a-5p				-0.03	-0.03	0.65	2005, 2007, 2009, 2011
HIVEP2	ENST00000367604.1	human immunodeficiency virus type I enhancer binding protein 2	137	1	0	1	0	0	0	0	0	0	rno-miR-218a-5p				-0.03	-0.1	0.59	2005, 2007, 2011
USP49	ENST00000394253.3	ubiquitin specific peptidase 49	44	1	0	0	1	1	0	1	0	0	rno-miR-218a-5p				-0.03	-0.21	0.71	NULL
BSN	ENST00000296452.4	bassoon presynaptic cytomatrix protein	31	1	0	0	1	1	0	1	0	1	rno-miR-218a-5p				-0.03	-0.03	0.81	2005, 2007, 2009, 2011
ELMSAN1	ENST00000394071.2	ELM2 and Myb/SANT-like domain containing 1	15	1	1	0	0	0	0	0	0	1	rno-miR-218a-5p				-0.03	-0.03	0.68	2009, 2011
BCL11B	ENST00000357195.3	B-cell CLL/lymphoma 11B (zinc finger protein)	73	1	1	0	0	0	0	0	0	1	rno-miR-218a-5p				-0.03	-0.03	0.54	2005, 2007, 2009, 2011
DNAL1	ENST00000553645.2	dynein, axonemal, light chain 1	81	1	1	0	0	0	0	0	0	0	rno-miR-218a-5p				-0.03	-0.32	0.76	2007, 2009, 2011
USP46	ENST00000441222.3	ubiquitin specific peptidase 46	180	1	0	0	1	0	0	0	0	0	rno-miR-218a-5p				-0.03	-0.18	0.73	2011
PPP1CB	ENST00000395366.2	protein phosphatase 1, catalytic subunit, beta isozyme	5795	1	0	1	0	1	1	0	0	1	rno-miR-218a-5p				-0.03	-0.57	0.74	2005, 2007, 2009, 2011
POLH	ENST00000372226.1	polymerase (DNA directed), eta	450	1	0	1	0	0	0	0	0	2	rno-miR-218a-5p				-0.03	-0.37	0.81	2011
VPS4A	ENST00000254950.11	vacuolar protein sorting 4 homolog A (S. cerevisiae)	430	1	0	0	1	0	0	0	0	0	rno-miR-218a-5p				-0.03	-0.18	0.73	NULL
SCN8A	ENST00000354534.6	sodium channel, voltage gated, type VIII, alpha subunit	44	1	0	0	1	0	0	0	0	0	rno-miR-218a-5p				-0.03	-0.03	0.68	NULL
JAKMIP2	ENST00000507386.1	janus kinase and microtubule interacting protein 2	26	1	0	0	1	1	0	0	1	0	rno-miR-218a-5p				-0.03	-0.23	0.82	NULL
MEMO1	ENST00000295065.5	mediator of cell motility 1	89	1	0	0	1	0	0	0	0	0	rno-miR-218a-5p				-0.03	-0.19	0.7	NULL
ARHGAP32	ENST00000524655.1	Rho GTPase activating protein 32	13	1	0	1	0	0	0	0	0	2	rno-miR-218a-5p				-0.03	-0.04	< 0.1	NULL
FOXN3	ENST00000345097.4	forkhead box N3	42	2	1	1	0	0	0	0	0	2	rno-miR-218a-5p				-0.03	-0.22	0.69	2009, 2011
MPRIP	ENST00000341712.4	myosin phosphatase Rho interacting protein	521	1	0	0	1	0	0	0	0	0	rno-miR-218a-5p				-0.03	-0.03	0.6	2011
ZBTB10	ENST00000430430.1	zinc finger and BTB domain containing 10	113	1	0	1	0	1	0	1	0	0	rno-miR-218a-5p				-0.02	-0.21	0.63	NULL
FLRT2	ENST00000330753.4	fibronectin leucine rich transmembrane protein 2	73	1	0	0	1	0	0	0	0	0	rno-miR-218a-5p				-0.02	-0.09	0.7	2007, 2009, 2011
MECP2	ENST00000303391.6	methyl CpG binding protein 2 (Rett syndrome)	1474	1	0	1	0	2	0	0	2	2	rno-miR-218a-5p				-0.02	-0.12	0.53	2005, 2007, 2009, 2011
WDR55	ENST00000358337.5	WD repeat domain 55	251	1	0	0	1	0	0	0	0	0	rno-miR-218a-5p				-0.02	-0.02	< 0.1	NULL
HCN4	ENST00000261917.3	hyperpolarization activated cyclic nucleotide-gated potassium channel 4	19	1	0	1	0	0	0	0	0	2	rno-miR-218a-5p				-0.02	-0.02	0.59	2005, 2007, 2011
SNX12	ENST00000374274.3	sorting nexin 12	849	1	0	1	0	0	0	0	0	0	rno-miR-218a-5p				-0.02	-0.02	0.36	NULL
NUFIP2	ENST00000225388.4	nuclear fragile X mental retardation protein interacting protein 2	440	1	0	1	0	1	0	1	0	2	rno-miR-218a-5p				-0.02	-0.16	0.46	2011
DBN1	ENST00000512501.1	drebrin 1	9937	1	1	0	0	0	0	0	0	0	rno-miR-218a-5p				-0.02	-0.56	0.92	2005, 2007, 2009, 2011
ARRB1	ENST00000420843.2	arrestin, beta 1	598	2	0	2	0	0	0	0	0	1	rno-miR-218a-5p				-0.02	-0.1	0.89	2011
ZFYVE26	ENST00000347230.4	zinc finger, FYVE domain containing 26	104	1	1	0	0	1	0	0	1	0	rno-miR-218a-5p				-0.02	-0.13	0.71	2005, 2007, 2009, 2011
CBLB	ENST00000264122.4	Cbl proto-oncogene B, E3 ubiquitin protein ligase	469	1	1	0	0	0	0	0	0	0	rno-miR-218a-5p				-0.02	-0.1	< 0.1	NULL
DNAJB13	ENST00000339764.1	DnaJ (Hsp40) homolog, subfamily B, member 13	7	1	0	1	0	0	0	0	0	0	rno-miR-218a-5p				-0.02	-0.08	0.35	NULL
ADRBK2	ENST00000324198.6	adrenergic, beta, receptor kinase 2	215	1	0	0	1	0	0	0	0	3	rno-miR-218a-5p				-0.02	-0.21	0.74	2009, 2011
CSNK2A1	ENST00000349736.5	casein kinase 2, alpha 1 polypeptide	1927	1	1	0	0	0	0	0	0	0	rno-miR-218a-5p				-0.02	-0.46	0.89	NULL
MEF2C	ENST00000340208.5	myocyte enhancer factor 2C	70	1	1	0	0	0	0	0	0	1	rno-miR-218a-5p				-0.02	-0.22	0.86	2011
PDE7A	ENST00000401827.3	phosphodiesterase 7A	84	1	1	0	0	0	0	0	0	1	rno-miR-218a-5p				-0.02	-0.19	> 0.99	2011
GPR137C	ENST00000321662.6	G protein-coupled receptor 137C	110	1	0	1	0	0	0	0	0	1	rno-miR-218a-5p				-0.02	-0.21	0.88	2009, 2011
MLLT3	ENST00000380338.4	myeloid/lymphoid or mixed-lineage leukemia (trithorax homolog, Drosophila); translocated to, 3	385	1	1	0	0	0	0	0	0	0	rno-miR-218a-5p				-0.02	-0.14	0.47	NULL
C7orf60	ENST00000297145.4	chromosome 7 open reading frame 60	39	1	0	1	0	0	0	0	0	0	rno-miR-218a-5p				-0.01	-0.27	0.58	2007, 2009, 2011
AZIN1	ENST00000337198.5	antizyme inhibitor 1	2287	1	0	1	0	1	0	0	1	0	rno-miR-218a-5p				-0.01	-0.25	0.88	NULL
WDR48	ENST00000302313.5	WD repeat domain 48	638	1	0	1	0	0	0	0	0	1	rno-miR-218a-5p				-0.01	-0.04	0.59	2005, 2007, 2009, 2011
PCDHA5	ENST00000529859.1	protocadherin alpha 5	86	1	1	0	0	0	0	0	0	1	rno-miR-218a-5p				-0.01	-0.11	0.3	2007, 2009, 2011
PCDHA7	ENST00000525929.1	protocadherin alpha 7	86	1	1	0	0	0	0	0	0	1	rno-miR-218a-5p				-0.01	-0.11	0.3	2007, 2009, 2011
PCDHA3	ENST00000522353.2	protocadherin alpha 3	86	1	1	0	0	0	0	0	0	1	rno-miR-218a-5p				-0.01	-0.11	0.3	2007, 2009, 2011
PCDHA8	ENST00000531613.1	protocadherin alpha 8	86	1	1	0	0	0	0	0	0	1	rno-miR-218a-5p				-0.01	-0.11	0.3	2007, 2009, 2011
PCDHA2	ENST00000526136.1	protocadherin alpha 2	86	1	1	0	0	0	0	0	0	1	rno-miR-218a-5p				-0.01	-0.11	0.3	2007, 2009, 2011
PCDHA10	ENST00000307360.5	protocadherin alpha 10	86	1	1	0	0	0	0	0	0	1	rno-miR-218a-5p				-0.01	-0.11	0.3	2007, 2009, 2011
PCDHA4	ENST00000530339.1	protocadherin alpha 4	86	1	1	0	0	0	0	0	0	1	rno-miR-218a-5p				-0.01	-0.11	0.3	2007, 2009, 2011
PCDHA11	ENST00000398640.2	protocadherin alpha 11	86	1	1	0	0	0	0	0	0	1	rno-miR-218a-5p				-0.01	-0.11	0.3	2009, 2011
PCDHA9	ENST00000532602.1	protocadherin alpha 9	86	1	1	0	0	0	0	0	0	1	rno-miR-218a-5p				-0.01	-0.11	0.3	2011
PCDHA6	ENST00000529310.1	protocadherin alpha 6	86	1	1	0	0	0	0	0	0	1	rno-miR-218a-5p				-0.01	-0.11	0.3	2007, 2009, 2011
PCDHA1	ENST00000504120.2	protocadherin alpha 1	86	1	1	0	0	0	0	0	0	1	rno-miR-218a-5p				-0.01	-0.11	0.3	2007, 2009, 2011
PCDHA13	ENST00000289272.2	protocadherin alpha 13	86	1	1	0	0	0	0	0	0	1	rno-miR-218a-5p				-0.01	-0.11	0.3	2007, 2009, 2011
PCDHAC1	ENST00000253807.2	protocadherin alpha subfamily C, 1	86	1	1	0	0	0	0	0	0	1	rno-miR-218a-5p				-0.01	-0.11	0.3	2007, 2009, 2011
PCDHA12	ENST00000398631.2	protocadherin alpha 12	86	1	1	0	0	0	0	0	0	1	rno-miR-218a-5p				-0.01	-0.11	0.3	2007, 2009, 2011
CCDC6	ENST00000263102.6	coiled-coil domain containing 6	193	2	1	0	1	0	0	0	0	2	rno-miR-218a-5p				-0.01	-0.24	0.93	2005, 2007, 2009, 2011
PCDHAC2	ENST00000289269.5	protocadherin alpha subfamily C, 2	86	1	1	0	0	0	0	0	0	1	rno-miR-218a-5p				-0.01	-0.11	0.3	2007, 2009, 2011
SSR1	ENST00000244763.4	signal sequence receptor, alpha	12917	1	0	1	0	0	0	0	0	0	rno-miR-218a-5p				-0.01	-0.29	0.84	2005, 2007, 2009, 2011
GFRA1	ENST00000439649.3	GDNF family receptor alpha 1	69	1	0	1	0	1	0	0	1	1	rno-miR-218a-5p				-0.01	-0.14	0.79	2011
SHISA7	ENST00000376325.4	shisa family member 7	5	1	0	0	1	0	0	0	0	0	rno-miR-218a-5p				-0.01	-0.01	0.73	2011
ZFHX2	ENST00000419474.3	zinc finger homeobox 2	7	1	0	1	0	0	0	0	0	1	rno-miR-218a-5p				-0.01	-0.03	0.55	NULL
ZDHHC18	ENST00000374142.4	zinc finger, DHHC-type containing 18	268	1	1	0	0	0	0	0	0	0	rno-miR-218a-5p				-0.01	-0.16	0.12	NULL
PKP4	ENST00000389757.3	plakophilin 4	373	1	1	0	0	0	0	0	0	0	rno-miR-218a-5p				-0.01	-0.15	0.99	2005, 2007, 2009, 2011
ETNK1	ENST00000266517.4	ethanolamine kinase 1	1047	1	0	0	1	0	0	0	0	0	rno-miR-218a-5p				-0.01	-0.04	0.68	2007, 2011
PLEKHG3	ENST00000247226.7	pleckstrin homology domain containing, family G (with RhoGef domain) member 3	97	1	0	1	0	0	0	0	0	0	rno-miR-218a-5p				-0.01	-0.16	0.85	NULL
SESN3	ENST00000536441.1	sestrin 3	260	1	0	0	1	1	0	1	0	1	rno-miR-218a-5p				-0.01	-0.09	0.78	NULL
THRB	ENST00000396671.2	thyroid hormone receptor, beta	55	1	0	0	1	0	0	0	0	1	rno-miR-218a-5p				-0.01	-0.08	0.81	2007, 2009, 2011
NACC2	ENST00000371753.1	NACC family member 2, BEN and BTB (POZ) domain containing	172	1	0	0	1	0	0	0	0	0	rno-miR-218a-5p				-0.01	-0.01	0.78	2011
TMX1	ENST00000457354.2	thioredoxin-related transmembrane protein 1	3176	1	1	0	0	0	0	0	0	0	rno-miR-218a-5p				-0.01	-0.52	0.74	2007, 2009, 2011
CASK	ENST00000421587.2	calcium/calmodulin-dependent serine protein kinase (MAGUK family)	892	1	1	0	0	0	0	0	0	3	rno-miR-218a-5p				-0.01	-0.45	0.48	NULL
LNPEP	ENST00000231368.5	leucyl/cystinyl aminopeptidase	28	1	0	1	0	1	0	0	1	0	rno-miR-218a-5p				-0.01	-0.03	0.44	NULL
AHSA2	ENST00000394457.3	AHA1, activator of heat shock 90kDa protein ATPase homolog 2 (yeast)	820	1	1	0	0	0	0	0	0	2	rno-miR-218a-5p				0	-0.5	0.98	NULL
RBBP7	ENST00000380087.2	retinoblastoma binding protein 7	270	1	0	0	1	0	0	0	0	0	rno-miR-218a-5p				0	-0.27	0.66	NULL
PTRH2	ENST00000393038.2	peptidyl-tRNA hydrolase 2	386	2	0	1	1	0	0	0	0	0	rno-miR-218a-5p				0	-0.42	0.98	NULL
USP9X	ENST00000324545.8	ubiquitin specific peptidase 9, X-linked	2433	1	0	0	1	0	0	0	0	1	rno-miR-218a-5p				0	-0.28	0.69	2007, 2011
ACO1	ENST00000309951.6	aconitase 1, soluble	738	1	1	0	0	0	0	0	0	0	rno-miR-218a-5p				0	-0.12	0.48	NULL
NFE2L1	ENST00000585291.1	nuclear factor, erythroid 2-like 1	1605	1	0	0	1	0	0	0	0	1	rno-miR-218a-5p				0	-0.14	0.82	2005, 2007, 2009, 2011
STK16	ENST00000409638.3	serine/threonine kinase 16	1416	1	1	0	0	1	0	1	0	0	rno-miR-218a-5p				0	-0.43	0.28	NULL
LPHN3	ENST00000512091.2	latrophilin 3	93	1	1	0	0	0	0	0	0	3	rno-miR-218a-5p				0	-0.04	0.58	NULL
WIPI2	ENST00000288828.4	WD repeat domain, phosphoinositide interacting 2	1038	1	0	1	0	0	0	0	0	1	rno-miR-218a-5p				0	-0.12	0.63	2009, 2011
KHNYN	ENST00000251343.5	KH and NYN domain containing	421	1	0	0	1	0	0	0	0	0	rno-miR-218a-5p				0	-0.01	< 0.1	2007
GNPTG	ENST00000204679.4	N-acetylglucosamine-1-phosphate transferase, gamma subunit	677	1	0	0	1	1	0	0	1	1	rno-miR-218a-5p				0	-0.28	0.8	NULL
EPB41L1	ENST00000441639.1	erythrocyte membrane protein band 4.1-like 1	369	1	0	1	0	0	0	0	0	0	rno-miR-218a-5p				0	-0.09	0.83	2005, 2007, 2009, 2011
CDX2	ENST00000381020.7	caudal type homeobox 2	563	1	0	0	1	0	0	0	0	0	rno-miR-218a-5p				0	-0.1	0.79	NULL
CDR1	ENST00000370532.2	cerebellar degeneration-related protein 1, 34kDa	5	1	0	1	0	1	0	1	0	1	rno-miR-218a-5p				0	-0.48	0.68	NULL
KCNH1	ENST00000271751.4	potassium voltage-gated channel, subfamily H (eag-related), member 1	5	1	1	0	0	0	0	0	0	0	rno-miR-218a-5p				0	-0.38	0.99	2011
TNC	ENST00000340094.3	tenascin C	4571	1	0	1	0	0	0	0	0	1	rno-miR-218a-5p				0	-0.23	0.89	NULL
SMIM17	ENST00000598409.1	small integral membrane protein 17	5	1	0	1	0	0	0	0	0	1	rno-miR-218a-5p				0	-0.34	0.47	2011
MALSU1	ENST00000466681.1	mitochondrial assembly of ribosomal large subunit 1	3111	1	1	0	0	0	0	0	0	1	rno-miR-218a-5p				0	-0.36	0.38	NULL
KLHDC8A	ENST00000367155.3	kelch domain containing 8A	8	1	0	0	1	0	0	0	0	0	rno-miR-218a-5p				0	-0.22	0.81	2007, 2009, 2011
PCDH8	ENST00000377942.3	protocadherin 8	11	1	0	1	0	0	0	0	0	1	rno-miR-218a-5p				0	-0.28	0.76	2005, 2007
ADO	ENST00000373783.1	2-aminoethanethiol (cysteamine) dioxygenase	686	1	0	0	1	0	0	0	0	0	rno-miR-218a-5p				0	-0.08	0.74	2005, 2007, 2009, 2011
ANKS1B	ENST00000546960.1	ankyrin repeat and sterile alpha motif domain containing 1B	21	1	0	1	0	0	0	0	0	0	rno-miR-218a-5p				0	-0.4	0.71	2011
DDX5	ENST00000225792.5	DEAD (Asp-Glu-Ala-Asp) box helicase 5	5537	1	0	1	0	0	0	0	0	0	rno-miR-218a-5p				0	-0.22	0.64	2011
C1orf35	ENST00000272139.4	chromosome 1 open reading frame 35	32	2	1	0	1	0	0	0	0	0	rno-miR-218a-5p				0	-0.55	> 0.99	NULL
KLHL23	ENST00000392647.2	kelch-like family member 23	791	1	0	1	0	0	0	0	0	0	rno-miR-218a-5p				0	-0.02	0.67	NULL
APEX1	ENST00000557054.1	APEX nuclease (multifunctional DNA repair enzyme) 1	15798	1	0	1	0	0	0	0	0	0	rno-miR-218a-5p				0	-0.41	0.46	NULL
CDC73	ENST00000367435.3	cell division cycle 73	579	1	1	0	0	0	0	0	0	2	rno-miR-218a-5p				0	-0.2	0.39	NULL

## Sheet: miRDB (genes) rat
Target Detail	Target Rank	Target Score	miRNA Name	Gene Symbol	Gene Description
Details	1	99	rno-miR-218a-5p	Mospd1	motile sperm domain containing 1
Details	2	99	rno-miR-218a-5p	Rimbp2	RIMS binding protein 2
Details	3	98	rno-miR-218a-5p	Shank2	SH3 and multiple ankyrin repeat domains 2
Details	4	98	rno-miR-218a-5p	Hectd2	HECT domain E3 ubiquitin protein ligase 2
Details	5	97	rno-miR-218a-5p	Cttnbp2nl	CTTNBP2 N-terminal like
Details	6	97	rno-miR-218a-5p	Ret	ret proto-oncogene
Details	7	96	rno-miR-218a-5p	Slc6a1	solute carrier family 6 member 1
Details	8	96	rno-miR-218a-5p	Sh3kbp1	SH3 domain-containing kinase-binding protein 1
Details	9	95	rno-miR-218a-5p	Pold3	DNA polymerase delta 3, accessory subunit
Details	10	95	rno-miR-218a-5p	Kcnj6	potassium voltage-gated channel subfamily J member 6
Details	11	95	rno-miR-218a-5p	Rara	retinoic acid receptor, alpha
Details	12	95	rno-miR-218a-5p	Nup50	nucleoporin 50
Details	13	95	rno-miR-218a-5p	Rassf2	Ras association domain family member 2
Details	14	95	rno-miR-218a-5p	Tmem25	transmembrane protein 25
Details	15	95	rno-miR-218a-5p	Ermp1	endoplasmic reticulum metallopeptidase 1
Details	16	95	rno-miR-218a-5p	Rnf103	ring finger protein 103
Details	17	95	rno-miR-218a-5p	Klhl29	kelch-like family member 29
Details	18	95	rno-miR-218a-5p	Grm1	glutamate receptor, metabotropic 1
Details	19	94	rno-miR-218a-5p	Reln	reelin
Details	20	94	rno-miR-218a-5p	Hoxd10	homeo box D10
Details	21	94	rno-miR-218a-5p	Kirrel3	kirre like nephrin family adhesion molecule 3
Details	22	94	rno-miR-218a-5p	Pcmtd2	protein-L-isoaspartate (D-aspartate) O-methyltransferase domain containing 2
Details	23	94	rno-miR-218a-5p	Acsl1	acyl-CoA synthetase long-chain family member 1
Details	24	94	rno-miR-218a-5p	Herpud2	HERPUD family member 2
Details	25	94	rno-miR-218a-5p	Lgr4	leucine-rich repeat-containing G protein-coupled receptor 4
Details	26	94	rno-miR-218a-5p	Mdga1	MAM domain containing glycosylphosphatidylinositol anchor 1
Details	27	94	rno-miR-218a-5p	Ddx41	DEAD-box helicase 41
Details	28	93	rno-miR-218a-5p	Anks1b	ankyrin repeat and sterile alpha motif domain containing 1B
Details	29	93	rno-miR-218a-5p	Snx18	sorting nexin 18
Details	30	93	rno-miR-218a-5p	Stam2	signal transducing adaptor molecule 2
Details	31	93	rno-miR-218a-5p	Zfyve26	zinc finger FYVE-type containing 26
Details	32	93	rno-miR-218a-5p	Chm	CHM, Rab escort protein 1
Details	33	93	rno-miR-218a-5p	Rabep1	rabaptin, RAB GTPase binding effector protein 1
Details	34	93	rno-miR-218a-5p	Calcrl	calcitonin receptor like receptor
Details	35	92	rno-miR-218a-5p	Hs3st2	heparan sulfate-glucosamine 3-sulfotransferase 2
Details	36	92	rno-miR-218a-5p	Vps37a	VPS37A, ESCRT-I subunit
Details	37	92	rno-miR-218a-5p	Zbtb11	zinc finger and BTB domain containing 11
Details	38	92	rno-miR-218a-5p	Pld5	phospholipase D family, member 5
Details	39	92	rno-miR-218a-5p	Wnt2b	Wnt family member 2B
Details	40	92	rno-miR-218a-5p	Ppp4r3b	protein phosphatase 4, regulatory subunit 3B
Details	41	91	rno-miR-218a-5p	Hivep1	human immunodeficiency virus type I enhancer binding protein 1
Details	42	91	rno-miR-218a-5p	Brinp3	BMP/retinoic acid inducible neural specific 3
Details	43	91	rno-miR-218a-5p	Tlr4	toll-like receptor 4
Details	44	91	rno-miR-218a-5p	Vat1	vesicle amine transport 1
Details	45	91	rno-miR-218a-5p	Ebf3	EBF transcription factor 3
Details	46	91	rno-miR-218a-5p	Usp32	ubiquitin specific peptidase 32
Details	47	91	rno-miR-218a-5p	Hook1	hook microtubule-tethering protein 1
Details	48	91	rno-miR-218a-5p	Ube2h	ubiquitin-conjugating enzyme E2H
Details	49	91	rno-miR-218a-5p	Mier3	MIER family member 3
Details	50	91	rno-miR-218a-5p	Hapln1	hyaluronan and proteoglycan link protein 1
Details	51	90	rno-miR-218a-5p	Pqlc3	PQ loop repeat containing 3
Details	52	90	rno-miR-218a-5p	Klf9	Kruppel-like factor 9
Details	53	90	rno-miR-218a-5p	Sorcs1	sortilin-related VPS10 domain containing receptor 1
Details	54	90	rno-miR-218a-5p	Rnf41	ring finger protein 41
Details	55	90	rno-miR-218a-5p	Car2	carbonic anhydrase 2
Details	56	90	rno-miR-218a-5p	Dhtkd1	dehydrogenase E1 and transketolase domain containing 1
Details	57	90	rno-miR-218a-5p	Gnas	GNAS complex locus
Details	58	90	rno-miR-218a-5p	Plgrkt	plasminogen receptor with a C-terminal lysine
Details	59	89	rno-miR-218a-5p	Pdgfra	platelet derived growth factor receptor alpha
Details	60	89	rno-miR-218a-5p	Ptp4a1	protein tyrosine phosphatase type IVA, member 1
Details	61	89	rno-miR-218a-5p	Daam1	dishevelled associated activator of morphogenesis 1
Details	62	89	rno-miR-218a-5p	Eif5a2	eukaryotic translation initiation factor 5A2
Details	63	89	rno-miR-218a-5p	Rtkn2	rhotekin 2
Details	64	89	rno-miR-218a-5p	Dazap1	DAZ associated protein 1
Details	65	89	rno-miR-218a-5p	Rab1a	RAB1A, member RAS oncogene family
Details	66	89	rno-miR-218a-5p	Kcnh1	potassium voltage-gated channel subfamily H member 1
Details	67	89	rno-miR-218a-5p	Rgs17	regulator of G-protein signaling 17
Details	68	89	rno-miR-218a-5p	Rhoq	ras homolog family member Q
Details	69	89	rno-miR-218a-5p	Proz	protein Z, vitamin K-dependent plasma glycoprotein
Details	70	88	rno-miR-218a-5p	Epha5	EPH receptor A5
Details	71	88	rno-miR-218a-5p	Trhde	thyrotropin-releasing hormone degrading enzyme
Details	72	88	rno-miR-218a-5p	Adgrb3	adhesion G protein-coupled receptor B3
Details	73	88	rno-miR-218a-5p	Purb	purine rich element binding protein B
Details	74	88	rno-miR-218a-5p	Uhrf1bp1l	UHRF1 binding protein 1-like
Details	75	88	rno-miR-218a-5p	Rcor1	REST corepressor 1
Details	76	88	rno-miR-218a-5p	Trim9	tripartite motif-containing 9
Details	77	87	rno-miR-218a-5p	Ptprn2	protein tyrosine phosphatase, receptor type N2
Details	78	87	rno-miR-218a-5p	Mab21l3	mab-21 like 3
Details	79	87	rno-miR-218a-5p	Yeats4	YEATS domain containing 4
Details	80	87	rno-miR-218a-5p	Snx4	sorting nexin 4
Details	81	87	rno-miR-218a-5p	Ncan	neurocan
Details	82	87	rno-miR-218a-5p	Gprc5b	G protein-coupled receptor, class C, group 5, member B
Details	83	87	rno-miR-218a-5p	Jade1	jade family PHD finger 1
Details	84	87	rno-miR-218a-5p	Tp53inp2	tumor protein p53 inducible nuclear protein 2
Details	85	87	rno-miR-218a-5p	Zmiz2	zinc finger, MIZ-type containing 2
Details	86	87	rno-miR-218a-5p	Tacc1	transforming, acidic coiled-coil containing protein 1
Details	87	86	rno-miR-218a-5p	Vopp1	VOPP1, WBP1/VOPP1 family member
Details	88	86	rno-miR-218a-5p	Pbx2	PBX homeobox 2
Details	89	86	rno-miR-218a-5p	Ankrd27	ankyrin repeat domain 27
Details	90	86	rno-miR-218a-5p	Edem1	ER degradation enhancing alpha-mannosidase like protein 1
Details	91	86	rno-miR-218a-5p	RGD1561149	similar to mKIAA1522 protein
Details	92	86	rno-miR-218a-5p	Med17	mediator complex subunit 17
Details	93	86	rno-miR-218a-5p	Flrt3	fibronectin leucine rich transmembrane protein 3
Details	94	86	rno-miR-218a-5p	Fbxl14	F-box and leucine-rich repeat protein 14
Details	95	86	rno-miR-218a-5p	Zmiz1	zinc finger, MIZ-type containing 1
Details	96	86	rno-miR-218a-5p	Twistnb	TWIST neighbor
Details	97	86	rno-miR-218a-5p	Slc12a2	solute carrier family 12 member 2
Details	98	86	rno-miR-218a-5p	Cpne8	copine 8
Details	99	86	rno-miR-218a-5p	Plekhg1	pleckstrin homology and RhoGEF domain containing G1
Details	100	85	rno-miR-218a-5p	Fgl2	fibrinogen-like 2
Details	101	85	rno-miR-218a-5p	Wdr44	WD repeat domain 44
Details	102	85	rno-miR-218a-5p	Rnf139	ring finger protein 139
Details	103	85	rno-miR-218a-5p	Gsdma	gasdermin A
Details	104	85	rno-miR-218a-5p	Ptprm	protein tyrosine phosphatase, receptor type, M
Details	105	85	rno-miR-218a-5p	Rcbtb1	RCC1 and BTB domain containing protein 1
Details	106	85	rno-miR-218a-5p	Sft2d3	SFT2 domain containing 3
Details	107	85	rno-miR-218a-5p	Clcn3	chloride voltage-gated channel 3
Details	108	85	rno-miR-218a-5p	Gskip	GSK3B interacting protein
Details	109	85	rno-miR-218a-5p	Tspan5	tetraspanin 5
Details	110	85	rno-miR-218a-5p	Gnb1	G protein subunit beta 1
Details	111	84	rno-miR-218a-5p	Cacna1g	calcium voltage-gated channel subunit alpha1 G
Details	112	84	rno-miR-218a-5p	Fzd4	frizzled class receptor 4
Details	113	84	rno-miR-218a-5p	Sertad2	SERTA domain containing 2
Details	114	84	rno-miR-218a-5p	Slc16a7	solute carrier family 16 member 7
Details	115	84	rno-miR-218a-5p	Arl8b	ADP-ribosylation factor like GTPase 8B
Details	116	84	rno-miR-218a-5p	Thegl	theg spermatid protein-like
Details	117	84	rno-miR-218a-5p	Cul3	cullin 3
Details	118	83	rno-miR-218a-5p	Col4a3bp	collagen type IV alpha 3 binding protein
Details	119	83	rno-miR-218a-5p	Eif2ak3	eukaryotic translation initiation factor 2 alpha kinase 3
Details	120	83	rno-miR-218a-5p	Npas2	neuronal PAS domain protein 2
Details	121	83	rno-miR-218a-5p	Rab6a	RAB6A, member RAS oncogene family
Details	122	83	rno-miR-218a-5p	Tmem178a	transmembrane protein 178A
Details	123	83	rno-miR-218a-5p	Insyn2	inhibitory synaptic factor 2A
Details	124	83	rno-miR-218a-5p	Golga7	golgin A7
Details	125	83	rno-miR-218a-5p	Impad1	inositol monophosphatase domain containing 1
Details	126	83	rno-miR-218a-5p	Sertad4	SERTA domain containing 4
Details	127	83	rno-miR-218a-5p	Sfrp2	secreted frizzled-related protein 2
Details	128	83	rno-miR-218a-5p	Igsf11	immunoglobulin superfamily, member 11
Details	129	83	rno-miR-218a-5p	Gpr45	G protein-coupled receptor 45
Details	130	83	rno-miR-218a-5p	Asic1	acid sensing ion channel subunit 1
Details	131	82	rno-miR-218a-5p	Fam3c	family with sequence similarity 3, member C
Details	132	82	rno-miR-218a-5p	Kctd9	potassium channel tetramerization domain containing 9
Details	133	82	rno-miR-218a-5p	Man2a1	mannosidase, alpha, class 2A, member 1
Details	134	82	rno-miR-218a-5p	Rps6ka3	ribosomal protein S6 kinase A3
Details	135	82	rno-miR-218a-5p	Cep55	centrosomal protein 55
Details	136	82	rno-miR-218a-5p	Tob1	transducer of ErbB-2.1
Details	137	82	rno-miR-218a-5p	Fam20b	FAM20B, glycosaminoglycan xylosylkinase
Details	138	82	rno-miR-218a-5p	Nucb2	nucleobindin 2
Details	139	82	rno-miR-218a-5p	Kcnd2	potassium voltage-gated channel subfamily D member 2
Details	140	81	rno-miR-218a-5p	Ssr3	signal sequence receptor subunit 3
Details	141	81	rno-miR-218a-5p	Pum2	pumilio RNA-binding family member 2
Details	142	81	rno-miR-218a-5p	Khdrbs1	KH RNA binding domain containing, signal transduction associated 1
Details	143	81	rno-miR-218a-5p	Ptprr	protein tyrosine phosphatase, receptor type, R
Details	144	81	rno-miR-218a-5p	Mbnl3	muscleblind-like splicing regulator 3
Details	145	81	rno-miR-218a-5p	Inhbb	inhibin subunit beta B
Details	146	81	rno-miR-218a-5p	Lasp1	LIM and SH3 protein 1
Details	147	80	rno-miR-218a-5p	Thoc2	THO complex 2
Details	148	80	rno-miR-218a-5p	Lypd6b	LY6/PLAUR domain containing 6B
Details	149	80	rno-miR-218a-5p	Socs3	suppressor of cytokine signaling 3
Details	150	80	rno-miR-218a-5p	Ubqln2	ubiquilin 2
Details	151	80	rno-miR-218a-5p	Esm1	endothelial cell-specific molecule 1
Details	152	80	rno-miR-218a-5p	Errfi1	ERBB receptor feedback inhibitor 1
Details	153	80	rno-miR-218a-5p	Grip1	glutamate receptor interacting protein 1
Details	154	80	rno-miR-218a-5p	Larp4b	La ribonucleoprotein domain family, member 4B
Details	155	80	rno-miR-218a-5p	Dusp5	dual specificity phosphatase 5
Details	156	80	rno-miR-218a-5p	Anxa13	annexin A13
Details	157	80	rno-miR-218a-5p	Gpc5	glypican 5
Details	158	79	rno-miR-218a-5p	Col1a1	collagen type I alpha 1 chain
Details	159	79	rno-miR-218a-5p	Ppp4r2	protein phosphatase 4, regulatory subunit 2
Details	160	79	rno-miR-218a-5p	Ikbkb	inhibitor of nuclear factor kappa B kinase subunit beta
Details	161	79	rno-miR-218a-5p	Klhdc1	kelch domain containing 1
Details	162	79	rno-miR-218a-5p	Sgpl1	sphingosine-1-phosphate lyase 1
Details	163	79	rno-miR-218a-5p	Crebzf	CREB/ATF bZIP transcription factor
Details	164	79	rno-miR-218a-5p	Robo2	roundabout guidance receptor 2
Details	165	79	rno-miR-218a-5p	Wdr47	WD repeat domain 47
Details	166	79	rno-miR-218a-5p	Plppr4	phospholipid phosphatase related 4
Details	167	78	rno-miR-218a-5p	Otud7b	OTU deubiquitinase 7B
Details	168	78	rno-miR-218a-5p	Dcaf10	DDB1 and CUL4 associated factor 10
Details	169	78	rno-miR-218a-5p	Kcnk1	potassium two pore domain channel subfamily K member 1
Details	170	78	rno-miR-218a-5p	Nrcam	neuronal cell adhesion molecule
Details	171	78	rno-miR-218a-5p	Slc6a17	solute carrier family 6 member 17
Details	172	78	rno-miR-218a-5p	Sephs1	selenophosphate synthetase 1
Details	173	78	rno-miR-218a-5p	Arl5b	ADP-ribosylation factor like GTPase 5B
Details	174	77	rno-miR-218a-5p	Arpc1b	actin related protein 2/3 complex, subunit 1B
Details	175	77	rno-miR-218a-5p	Zdhhc8	zinc finger, DHHC-type containing 8
Details	176	77	rno-miR-218a-5p	Pde7a	phosphodiesterase 7A
Details	177	77	rno-miR-218a-5p	Caskin1	CASK interacting protein 1
Details	178	77	rno-miR-218a-5p	Kdm5a	lysine demethylase 5A
Details	179	77	rno-miR-218a-5p	Taf1d	TATA-box binding protein associated factor, RNA polymerase I subunit D
Details	180	77	rno-miR-218a-5p	Ttyh3	tweety family member 3
Details	181	77	rno-miR-218a-5p	Abcg4	ATP binding cassette subfamily G member 4
Details	182	76	rno-miR-218a-5p	Tnfrsf1a	TNF receptor superfamily member 1A
Details	183	76	rno-miR-218a-5p	Galnt13	polypeptide N-acetylgalactosaminyltransferase 13
Details	184	76	rno-miR-218a-5p	Fchsd2	FCH and double SH3 domains 2
Details	185	76	rno-miR-218a-5p	Cldn16	claudin 16
Details	186	76	rno-miR-218a-5p	Ranbp10	RAN binding protein 10
Details	187	76	rno-miR-218a-5p	Mmaa	metabolism of cobalamin associated A
Details	188	76	rno-miR-218a-5p	Kcnj16	potassium voltage-gated channel subfamily J member 16
Details	189	76	rno-miR-218a-5p	Sult1d1	sulfotransferase family 1D, member 1
Details	190	75	rno-miR-218a-5p	Hcfc1	host cell factor C1
Details	191	75	rno-miR-218a-5p	Mitf	melanocyte inducing transcription factor
Details	192	75	rno-miR-218a-5p	Slc5a7	solute carrier family 5 member 7
Details	193	75	rno-miR-218a-5p	Slc45a3	solute carrier family 45, member 3
Details	194	75	rno-miR-218a-5p	Slc39a1	solute carrier family 39 member 1
Details	195	75	rno-miR-218a-5p	Tmub2	transmembrane and ubiquitin-like domain containing 2
Details	196	75	rno-miR-218a-5p	Ebf2	EBF transcription factor 2
Details	197	75	rno-miR-218a-5p	Epc1	enhancer of polycomb homolog 1
Details	198	75	rno-miR-218a-5p	Stxbp5	syntaxin binding protein 5
Details	199	74	rno-miR-218a-5p	Ctnnd2	catenin delta 2
Details	200	74	rno-miR-218a-5p	Mrpl16	mitochondrial ribosomal protein L16
Details	201	74	rno-miR-218a-5p	Sdc2	syndecan 2
Details	202	74	rno-miR-218a-5p	Cep295	centrosomal protein 295
Details	203	74	rno-miR-218a-5p	Crispld1	cysteine-rich secretory protein LCCL domain containing 1
Details	204	74	rno-miR-218a-5p	Ppp2r2a	protein phosphatase 2, regulatory subunit B, alpha
Details	205	74	rno-miR-218a-5p	Slc2a13	solute carrier family 2 member 13
Details	206	73	rno-miR-218a-5p	Itm2c	integral membrane protein 2C
Details	207	73	rno-miR-218a-5p	Slain1	SLAIN motif family, member 1
Details	208	73	rno-miR-218a-5p	Atp11a	ATPase phospholipid transporting 11A
Details	209	73	rno-miR-218a-5p	Abca8a	ATP-binding cassette, subfamily A (ABC1), member 8a
Details	210	73	rno-miR-218a-5p	Exoc5	exocyst complex component 5
Details	211	73	rno-miR-218a-5p	RGD1564937	similar to RIKEN cDNA 1110032A03
Details	212	73	rno-miR-218a-5p	Tmem218	transmembrane protein 218
Details	213	72	rno-miR-218a-5p	Gng3	G protein subunit gamma 3
Details	214	72	rno-miR-218a-5p	Des	desmin
Details	215	72	rno-miR-218a-5p	Sec61a1	Sec61 translocon alpha 1 subunit
Details	216	72	rno-miR-218a-5p	Cnn1	calponin 1
Details	217	72	rno-miR-218a-5p	Tfpi	tissue factor pathway inhibitor
Details	218	72	rno-miR-218a-5p	Pdzd4	PDZ domain containing 4
Details	219	72	rno-miR-218a-5p	Nrxn1	neurexin 1
Details	220	72	rno-miR-218a-5p	Fam241b	family with sequence similarity 241 member B
Details	221	72	rno-miR-218a-5p	Kbtbd3	kelch repeat and BTB domain containing 3
Details	222	71	rno-miR-218a-5p	Sh3gl1	SH3 domain containing GRB2 like 1, endophilin A2
Details	223	71	rno-miR-218a-5p	P2rx7	purinergic receptor P2X 7
Details	224	71	rno-miR-218a-5p	Lpcat1	lysophosphatidylcholine acyltransferase 1
Details	225	71	rno-miR-218a-5p	Chst8	carbohydrate sulfotransferase 8
Details	226	71	rno-miR-218a-5p	Trarg1	trafficking regulator of GLUT4 (SLC2A4) 1
Details	227	71	rno-miR-218a-5p	Mfap3	microfibril associated protein 3
Details	228	71	rno-miR-218a-5p	Dcun1d4	defective in cullin neddylation 1 domain containing 4
Details	229	71	rno-miR-218a-5p	Slc22a23	solute carrier family 22, member 23
Details	230	71	rno-miR-218a-5p	Zfp609	zinc finger protein 609
Details	231	71	rno-miR-218a-5p	Rtn3	reticulon 3
Details	232	71	rno-miR-218a-5p	Brcc3	BRCA1/BRCA2-containing complex, subunit 3
Details	233	70	rno-miR-218a-5p	Pkn2	protein kinase N2
Details	234	70	rno-miR-218a-5p	Trps1	transcriptional repressor GATA binding 1
Details	235	70	rno-miR-218a-5p	Il1b	interleukin 1 beta
Details	236	70	rno-miR-218a-5p	Lrat	lecithin retinol acyltransferase
Details	237	70	rno-miR-218a-5p	Tmem35a	transmembrane protein 35A
Details	238	70	rno-miR-218a-5p	Kif13a	kinesin family member 13A
Details	239	70	rno-miR-218a-5p	Abraxas2	abraxas 2, BRISC complex subunit
Details	240	69	rno-miR-218a-5p	Lrrc7	leucine rich repeat containing 7
Details	241	69	rno-miR-218a-5p	Fcho2	FCH domain only 2
Details	242	69	rno-miR-218a-5p	Rap1gap	Rap1 GTPase-activating protein
Details	243	69	rno-miR-218a-5p	Tmem151a	transmembrane protein 151A
Details	244	69	rno-miR-218a-5p	Vash2	vasohibin 2
Details	245	69	rno-miR-218a-5p	Elmo1	engulfment and cell motility 1
Details	246	69	rno-miR-218a-5p	Ints6	integrator complex subunit 6
Details	247	68	rno-miR-218a-5p	Scn4b	sodium voltage-gated channel beta subunit 4
Details	248	68	rno-miR-218a-5p	Polr2c	RNA polymerase II subunit C
Details	249	68	rno-miR-218a-5p	Neurl4	neuralized E3 ubiquitin protein ligase 4
Details	250	68	rno-miR-218a-5p	Echdc2	enoyl CoA hydratase domain containing 2
Details	251	68	rno-miR-218a-5p	Usp34	ubiquitin specific peptidase 34
Details	252	68	rno-miR-218a-5p	Lhfpl6	LHFPL tetraspan subfamily member 6
Details	253	67	rno-miR-218a-5p	Myo16	myosin XVI
Details	254	67	rno-miR-218a-5p	Plcg1	phospholipase C, gamma 1
Details	255	67	rno-miR-218a-5p	Runx2	runt-related transcription factor 2
Details	256	67	rno-miR-218a-5p	Tenm3	teneurin transmembrane protein 3
Details	257	67	rno-miR-218a-5p	Slc35e2b	solute carrier family 35, member E2B
Details	258	67	rno-miR-218a-5p	Chmp1b	charged multivesicular body protein 1B
Details	259	67	rno-miR-218a-5p	Ctxn3	cortexin 3
Details	260	67	rno-miR-218a-5p	Thrb	thyroid hormone receptor beta
Details	261	66	rno-miR-218a-5p	Nectin1	nectin cell adhesion molecule 1
Details	262	66	rno-miR-218a-5p	Naa15	N(alpha)-acetyltransferase 15, NatA auxiliary subunit
Details	263	66	rno-miR-218a-5p	Dkk2	dickkopf WNT signaling pathway inhibitor 2
Details	264	66	rno-miR-218a-5p	Ppp2r5a	protein phosphatase 2, regulatory subunit B', alpha
Details	265	66	rno-miR-218a-5p	Slit2	slit guidance ligand 2
Details	266	66	rno-miR-218a-5p	N4bp3	Nedd4 binding protein 3
Details	267	66	rno-miR-218a-5p	Fam214a	family with sequence similarity 214, member A
Details	268	66	rno-miR-218a-5p	Gnai2	G protein subunit alpha i2
Details	269	66	rno-miR-218a-5p	Birc6	baculoviral IAP repeat-containing 6
Details	270	66	rno-miR-218a-5p	Spag9	sperm associated antigen 9
Details	271	65	rno-miR-218a-5p	Sv2a	synaptic vesicle glycoprotein 2a
Details	272	65	rno-miR-218a-5p	Akap12	A-kinase anchoring protein 12
Details	273	65	rno-miR-218a-5p	Fgfr2	fibroblast growth factor receptor 2
Details	274	65	rno-miR-218a-5p	Mbnl2	muscleblind-like splicing regulator 2
Details	275	65	rno-miR-218a-5p	Ube3a	ubiquitin protein ligase E3A
Details	276	65	rno-miR-218a-5p	Serp1	stress-associated endoplasmic reticulum protein 1
Details	277	65	rno-miR-218a-5p	Fdft1	farnesyl diphosphate farnesyl transferase 1
Details	278	65	rno-miR-218a-5p	Psd2	pleckstrin and Sec7 domain containing 2
Details	279	65	rno-miR-218a-5p	RGD621098	similar to RIKEN cDNA D230025D16Rik
Details	280	65	rno-miR-218a-5p	Gba	glucosylceramidase beta
Details	281	65	rno-miR-218a-5p	Siah2	siah E3 ubiquitin protein ligase 2
Details	282	65	rno-miR-218a-5p	Ift80	intraflagellar transport 80
Details	283	65	rno-miR-218a-5p	Gpm6a	glycoprotein m6a
Details	284	64	rno-miR-218a-5p	Ago1	argonaute RISC catalytic component 1
Details	285	64	rno-miR-218a-5p	Stxbp1	syntaxin binding protein 1
Details	286	64	rno-miR-218a-5p	Ndrg4	NDRG family member 4
Details	287	64	rno-miR-218a-5p	Klf14	Kruppel-like factor 14
Details	288	64	rno-miR-218a-5p	Herpud1	homocysteine inducible ER protein with ubiquitin like domain 1
Details	289	64	rno-miR-218a-5p	Tac1	tachykinin, precursor 1
Details	290	64	rno-miR-218a-5p	Chrna5	cholinergic receptor nicotinic alpha 5 subunit
Details	291	64	rno-miR-218a-5p	Fermt3	fermitin family member 3
Details	292	63	rno-miR-218a-5p	Lrrn1	leucine rich repeat neuronal 1
Details	293	63	rno-miR-218a-5p	Sfmbt1	Scm-like with four mbt domains 1
Details	294	63	rno-miR-218a-5p	Nptxr	neuronal pentraxin receptor
Details	295	63	rno-miR-218a-5p	Adgrl1	adhesion G protein-coupled receptor L1
Details	296	63	rno-miR-218a-5p	Tm4sf20	transmembrane 4 L six family member 20
Details	297	63	rno-miR-218a-5p	Rybp	RING1 and YY1 binding protein
Details	298	62	rno-miR-218a-5p	Mtmr6	myotubularin related protein 6
Details	299	62	rno-miR-218a-5p	Tox3	TOX high mobility group box family member 3
Details	300	62	rno-miR-218a-5p	Rab8a	RAB8A, member RAS oncogene family
Details	301	62	rno-miR-218a-5p	Ptpa	protein phosphatase 2 phosphatase activator
Details	302	62	rno-miR-218a-5p	Serpini1	serpin family I member 1
Details	303	62	rno-miR-218a-5p	Ccr9	C-C motif chemokine receptor 9
Details	304	61	rno-miR-218a-5p	Mbd6	methyl-CpG binding domain protein 6
Details	305	61	rno-miR-218a-5p	St18	ST18, C2H2C-type zinc finger
Details	306	61	rno-miR-218a-5p	Slirp	SRA stem-loop interacting RNA binding protein
Details	307	61	rno-miR-218a-5p	Pik3c2a	phosphatidylinositol-4-phosphate 3-kinase, catalytic subunit type 2 alpha
Details	308	61	rno-miR-218a-5p	Magea11	melanoma antigen family A, 11
Details	309	61	rno-miR-218a-5p	Tmem150c	transmembrane protein 150C
Details	310	61	rno-miR-218a-5p	Lpp	LIM domain containing preferred translocation partner in lipoma
Details	311	60	rno-miR-218a-5p	Rapgef2	Rap guanine nucleotide exchange factor 2
Details	312	60	rno-miR-218a-5p	Spock3	SPARC/osteonectin, cwcv and kazal like domains proteoglycan 3
Details	313	60	rno-miR-218a-5p	Zfp2	zinc finger protein 2
Details	314	60	rno-miR-218a-5p	Socs6	suppressor of cytokine signaling 6
Details	315	60	rno-miR-218a-5p	Tmem129	transmembrane protein 129
Details	316	60	rno-miR-218a-5p	Spry4	sprouty RTK signaling antagonist 4
Details	317	59	rno-miR-218a-5p	Them6	thioesterase superfamily member 6
Details	318	59	rno-miR-218a-5p	Nr1d2	nuclear receptor subfamily 1, group D, member 2
Details	319	59	rno-miR-218a-5p	Prpf38a	pre-mRNA processing factor 38A
Details	320	59	rno-miR-218a-5p	Synpo2l	synaptopodin 2-like
Details	321	59	rno-miR-218a-5p	Agap1	ArfGAP with GTPase domain, ankyrin repeat and PH domain 1
Details	322	59	rno-miR-218a-5p	Slc16a10	solute carrier family 16 member 10
Details	323	59	rno-miR-218a-5p	Fam24a	family with sequence similarity 24, member A
Details	324	59	rno-miR-218a-5p	Myct1	myc target 1
Details	325	59	rno-miR-218a-5p	Eif3j	eukaryotic translation initiation factor 3, subunit J
Details	326	59	rno-miR-218a-5p	Pxn	paxillin
Details	327	59	rno-miR-218a-5p	Slfn13	schlafen family member 13
Details	328	59	rno-miR-218a-5p	Clec1a	C-type lectin domain family 1, member A
Details	329	58	rno-miR-218a-5p	Sema6b	semaphorin 6B
Details	330	58	rno-miR-218a-5p	Lrch1	leucine rich repeats and calponin homology domain containing 1
Details	331	58	rno-miR-218a-5p	Ptrhd1	peptidyl-tRNA hydrolase domain containing 1
Details	332	58	rno-miR-218a-5p	Cyp24a1	cytochrome P450, family 24, subfamily a, polypeptide 1
Details	333	58	rno-miR-218a-5p	Zcchc4	zinc finger CCHC-type containing 4
Details	334	57	rno-miR-218a-5p	Mmp20	matrix metallopeptidase 20
Details	335	57	rno-miR-218a-5p	Cdkl1	cyclin dependent kinase like 1
Details	336	57	rno-miR-218a-5p	B3gat1	beta-1,3-glucuronyltransferase 1
Details	337	57	rno-miR-218a-5p	Tigd5	tigger transposable element derived 5
Details	338	57	rno-miR-218a-5p	Corin	corin, serine peptidase
Details	339	57	rno-miR-218a-5p	Ermn	ermin
Details	340	57	rno-miR-218a-5p	Med20	mediator complex subunit 20
Details	341	56	rno-miR-218a-5p	Fam19a4	family with sequence similarity 19 member A4, C-C motif chemokine like
Details	342	56	rno-miR-218a-5p	Nfatc1	nuclear factor of activated T-cells 1
Details	343	56	rno-miR-218a-5p	Gjb6	gap junction protein, beta 6
Details	344	56	rno-miR-218a-5p	Ano4	anoctamin 4
Details	345	56	rno-miR-218a-5p	Fam229a	family with sequence similarity 229, member A
Details	346	56	rno-miR-218a-5p	Rapgef5	Rap guanine nucleotide exchange factor 5
Details	347	56	rno-miR-218a-5p	Golt1b	golgi transport 1B
Details	348	55	rno-miR-218a-5p	Mtch2	mitochondrial carrier 2
Details	349	55	rno-miR-218a-5p	Pcdha4	protocadherin alpha 4
Details	350	55	rno-miR-218a-5p	Ift88	intraflagellar transport 88
Details	351	55	rno-miR-218a-5p	Dbndd1	dysbindin domain containing 1
Details	352	55	rno-miR-218a-5p	Bsn	bassoon (presynaptic cytomatrix protein)
Details	353	55	rno-miR-218a-5p	Mpv17	mitochondrial inner membrane protein MPV17
Details	354	55	rno-miR-218a-5p	Pyroxd1	pyridine nucleotide-disulphide oxidoreductase domain 1
Details	355	54	rno-miR-218a-5p	Sncb	synuclein, beta
Details	356	54	rno-miR-218a-5p	Sgsm1	small G protein signaling modulator 1
Details	357	54	rno-miR-218a-5p	Tpk1	thiamin pyrophosphokinase 1
Details	358	54	rno-miR-218a-5p	LOC690784	hypothetical protein LOC690784
Details	359	54	rno-miR-218a-5p	Ube2g1	ubiquitin-conjugating enzyme E2G 1
Details	360	54	rno-miR-218a-5p	Igf2	insulin-like growth factor 2
Details	361	54	rno-miR-218a-5p	Kcnq3	potassium voltage-gated channel subfamily Q member 3
Details	362	54	rno-miR-218a-5p	Plpp3	phospholipid phosphatase 3
Details	363	54	rno-miR-218a-5p	Scyl2	SCY1 like pseudokinase 2
Details	364	54	rno-miR-218a-5p	Ptch2	patched 2
Details	365	53	rno-miR-218a-5p	Nxt2	nuclear transport factor 2-like export factor 2
Details	366	53	rno-miR-218a-5p	Pla2g15	phospholipase A2, group XV
Details	367	53	rno-miR-218a-5p	Etaa1	Ewing tumor-associated antigen 1
Details	368	53	rno-miR-218a-5p	Cyp2c7	cytochrome P450, family 2, subfamily c, polypeptide 7
Details	369	53	rno-miR-218a-5p	LOC360479	similar to hypothetical protein
Details	370	53	rno-miR-218a-5p	Cyp11b2	cytochrome P450, family 11, subfamily b, polypeptide 2
Details	371	53	rno-miR-218a-5p	Sec14l2	SEC14-like lipid binding 2
Details	372	53	rno-miR-218a-5p	Lcp2	lymphocyte cytosolic protein 2
Details	373	53	rno-miR-218a-5p	Rock1	Rho-associated coiled-coil containing protein kinase 1
Details	374	53	rno-miR-218a-5p	Dcdc2	doublecortin domain containing 2
Details	375	53	rno-miR-218a-5p	Ugt8	UDP glycosyltransferase 8
Details	376	53	rno-miR-218a-5p	Cacul1	CDK2-associated, cullin domain 1
Details	377	53	rno-miR-218a-5p	Sgo2	shugoshin 2
Details	378	53	rno-miR-218a-5p	Angptl3	angiopoietin-like 3
Details	379	52	rno-miR-218a-5p	Dhx57	DExH-box helicase 57
Details	380	52	rno-miR-218a-5p	Pamr1	peptidase domain containing associated with muscle regeneration 1
Details	381	52	rno-miR-218a-5p	Zfp612	zinc finger protein 612
Details	382	52	rno-miR-218a-5p	Cldn9	claudin 9
Details	383	52	rno-miR-218a-5p	Galnt3	polypeptide N-acetylgalactosaminyltransferase 3
Details	384	52	rno-miR-218a-5p	Rnf114	ring finger protein 114
Details	385	52	rno-miR-218a-5p	Gulo	gulonolactone (L-) oxidase
Details	386	52	rno-miR-218a-5p	Cpb2	carboxypeptidase B2
Details	387	52	rno-miR-218a-5p	Smpd3	sphingomyelin phosphodiesterase 3
Details	388	52	rno-miR-218a-5p	Carmil1	capping protein regulator and myosin 1 linker 1
Details	389	52	rno-miR-218a-5p	Tmem9b	TMEM9 domain family, member B
Details	390	52	rno-miR-218a-5p	Dph6	diphthamine biosynthesis 6
Details	391	52	rno-miR-218a-5p	Lyn	LYN proto-oncogene, Src family tyrosine kinase
Details	392	52	rno-miR-218a-5p	Afap1l1	actin filament associated protein 1-like 1
Details	393	52	rno-miR-218a-5p	Tyk2	tyrosine kinase 2
Details	394	52	rno-miR-218a-5p	Csde1	cold shock domain containing E1
Details	395	52	rno-miR-218a-5p	Lix1l	limb and CNS expressed 1 like
Details	396	52	rno-miR-218a-5p	Mblac2	metallo-beta-lactamase domain containing 2
Details	397	51	rno-miR-218a-5p	Nr3c1	nuclear receptor subfamily 3, group C, member 1
Details	398	51	rno-miR-218a-5p	Orc5	origin recognition complex, subunit 5
Details	399	51	rno-miR-218a-5p	Mns1	meiosis-specific nuclear structural 1
Details	400	51	rno-miR-218a-5p	Ubtd1	ubiquitin domain containing 1
Details	401	51	rno-miR-218a-5p	Irgq	immunity-related GTPase Q
Details	402	51	rno-miR-218a-5p	Htra3	HtrA serine peptidase 3
Details	403	51	rno-miR-218a-5p	Thtpa	thiamine triphosphatase
Details	404	51	rno-miR-218a-5p	Gimap9	GTPase, IMAP family member 9
Details	405	51	rno-miR-218a-5p	Cfi	complement factor I
Details	406	51	rno-miR-218a-5p	Npy1r	neuropeptide Y receptor Y1
Details	407	50	rno-miR-218a-5p	Ccdc127	coiled-coil domain containing 127
Details	408	50	rno-miR-218a-5p	Ankrd40	ankyrin repeat domain 40
Details	409	50	rno-miR-218a-5p	Kcnk2	potassium two pore domain channel subfamily K member 2
Details	410	50	rno-miR-218a-5p	Marcks	myristoylated alanine rich protein kinase C substrate
Details	411	50	rno-miR-218a-5p	Prkar2b	protein kinase cAMP-dependent type 2 regulatory subunit beta
Details	412	50	rno-miR-218a-5p	Kpna2	karyopherin subunit alpha 2
Details	413	50	rno-miR-218a-5p	Mtf2	metal response element binding transcription factor 2
Details	414	50	rno-miR-218a-5p	Cyp2c23	cytochrome P450, family 2, subfamily c, polypeptide 23
Details	415	50	rno-miR-218a-5p	Jtb	jumping translocation breakpoint
Details	416	50	rno-miR-218a-5p	Gadd45a	growth arrest and DNA-damage-inducible, alpha
Details	417	50	rno-miR-218a-5p	Sh3bp4	SH3-domain binding protein 4

## Sheet: Human autophagy database
HADB
GENE	NAME	GENE FAMILY	MOLECULAR TYPE	LOCATION
ABL2	ABL proto-oncogene 2, non-receptor tyrosine kinase	SH2 domain containing|Abl family tyrosine kinases	kinase	1q25.2
AKT1	AKT serine/threonine kinase 1	Pleckstrin homology domain containing|AKT kinases	kinase	14q32.33
ALDH1A3	aldehyde dehydrogenase 1 family member A3	Aldehyde dehydrogenases	None	15q26.3
AMBRA1	autophagy and beclin 1 regulator 1	DDB1 and CUL4 associated factors|MicroRNA protein coding host genes|WD repeat domain containing	other	11p11.2
ANXA7	annexin A7	Annexins	ion channel	10q22.2
APOL1	apolipoprotein L1	Apolipoproteins	transporter	22q12.3
ARNT	aryl hydrocarbon receptor nuclear translocator	PAS domain containing|Basic helix-loop-helix proteins	transcription regulator	1q21.3
ARSA	arylsulfatase A	Sulfatases	enzyme	22q13.33
ARSB	arylsulfatase B	Sulfatases	enzyme	5q14.1
ASIC1	acid sensing ion channel subunit 1	Acid sensing ion channel subunits	None	12q13.12
ATF4	activating transcription factor 4	Basic leucine zipper proteins	transcription regulator	22q13.1
ATF6	activating transcription factor 6	Basic leucine zipper proteins	transcription regulator	1q23.3
ATG10	autophagy related 10	Autophagy related	enzyme	5q14.1-q14.2
ATG101	autophagy related 101	Autophagy related	other	12q13.13
ATG12	autophagy related 12	Autophagy related	other	5q22.3
ATG12P1	autophagy related 12 pseudogene 1	None	None	17q25.1
ATG13	autophagy related 13	Autophagy related	other	11p11.2
ATG14	autophagy related 14	Autophagy related|PIK3C3 complex subunits	other	14q22.3
ATG16L1	autophagy related 16 like 1	WD repeat domain containing|Autophagy related	enzyme	2q37.1
ATG16L2	autophagy related 16 like 2	WD repeat domain containing|Autophagy related	other	11q13.4
ATG2A	autophagy related 2A	Autophagy related|MicroRNA protein coding host genes|bridge-like lipid transfer protein family	other	11q13.1
ATG2B	autophagy related 2B	Autophagy related|bridge-like lipid transfer protein family	other	14q32.2
ATG3	autophagy related 3	Autophagy related	enzyme	3q13.2
ATG3P1	autophagy related 3 pseudogene 1	None	None	20q12
ATG4A	autophagy related 4A cysteine peptidase	Autophagy related	peptidase	Xq22.3
ATG4B	autophagy related 4B cysteine peptidase	Autophagy related	peptidase	2q37.3
ATG4C	autophagy related 4C cysteine peptidase	Autophagy related	peptidase	1p31.3
ATG4D	autophagy related 4D cysteine peptidase	MicroRNA protein coding host genes|Autophagy related	peptidase	19p13.2
ATG5	autophagy related 5	Autophagy related	other	6q21
ATG7	autophagy related 7	Ubiquitin like modifier activating enzymes|Autophagy related	enzyme	3p25.3
ATG9A	autophagy related 9A	Autophagy related	other	2q35
ATG9B	autophagy related 9B	Autophagy related	other	7q36.1
ATIC	5-aminoimidazole-4-carboxamide ribonucleotide formyltransferase/IMP cyclohydrolase	Purinosome	enzyme	2q35
ATP13A2	ATPase cation transporting 13A2	ATPase orphan transporters	transporter	1p36.13
ATP6V0C	ATPase H+ transporting V0 subunit c	V-type ATPase subunits	None	16p13.3
AURKA	aurora kinase A	Protein phosphatase 1 regulatory subunits	kinase	20q13.2
BAG1	BAG cochaperone 1	BAG cochaperones	other	9p13.3
BAG3	BAG cochaperone 3	BAG cochaperones	other	10q26.11
BAK1	BCL2 antagonist/killer 1	BCL2 family	other	6p21.31
BANCR	BRAF-activated non-protein coding RNA	Long non-coding RNAs with non-systematic symbols	None	9q21.11-q21.12
BAX	BCL2 associated X, apoptosis regulator	BCL2 family	transporter	19q13.33
BCAS3	BCAS3 microtubule associated cell migration factor	WD repeat domain containing	None	17q23.2
BCL2	BCL2 apoptosis regulator	Protein phosphatase 1 regulatory subunits|BCL2 family	transporter	18q21.33
BCL2L1	BCL2 like 1	Protein phosphatase 1 regulatory subunits|BCL2 family	other	20q11.21
BDNF	brain derived neurotrophic factor	Neurotrophins	growth factor	11p14.1
BECN1	beclin 1	PIK3C3 complex subunits|MicroRNA protein coding host genes|Autophagy related	other	17q21.31
BECN2	beclin 2	None	other	1q43
BIRC5	baculoviral IAP repeat containing 5	Baculoviral IAP repeat containing|Chromosomal passenger complex	other	17q25.3
BNIP1	BCL2 interacting protein 1	SNAREs|BCL2 homology region 3 (BH3) only	transporter	5q35.1
BNIP3	BCL2 interacting protein 3	BCL2 homology region 3 (BH3) only	other	10q26.3
BNIP3L	BCL2 interacting protein 3 like	None	other	8p21.2
BOK	BCL2 family apoptosis regulator BOK	BCL2 family	other	2q37.3
BSN	bassoon presynaptic cytomatrix protein	Zinc fingers PCLO-type	None	3p21.31
C19orf12	chromosome 19 open reading frame 12	None	other	19q12
C9orf72	C9orf72-SMCR8 complex subunit	SWC tripartite complex|DENN domain containing	other	9p21.2
CALCOCO2	calcium binding and coiled-coil domain 2	None	other	17q21.32
CAMK2A	calcium/calmodulin dependent protein kinase II alpha	Calmodulin dependent protein kinases	None	5q32
CAMKK2	calcium/calmodulin dependent protein kinase kinase 2	None	kinase	12q24.31
CANX	calnexin	None	other	5q35.3
CAPN1	calpain 1	EF-hand domain containing|Calpains	peptidase	11q13.1
CAPN10	calpain 10	Calpains	peptidase	2q37.3
CAPN2	calpain 2	EF-hand domain containing|Calpains	peptidase	1q41
CAPNS1	calpain small subunit 1	EF-hand domain containing	peptidase	19q13.12
CASP1	caspase 1	Caspases|Caspase recruitment domain containing	peptidase	11q22.3
CASP3	caspase 3	Caspases|Small nucleolar RNA protein coding host genes	peptidase	4q35.1
CASP4	caspase 4	Caspases|Caspase recruitment domain containing	peptidase	11q22.3
CASP8	caspase 8	Caspases|Death effector domain containing|Death inducing signaling complex |Ripoptosome	peptidase	2q33.1
CCL2	C-C motif chemokine ligand 2	Chemokine ligands	cytokine	17q12
CCNY	cyclin Y	Cyclins	None	10p11.21
CCR2	C-C motif chemokine receptor 2	C-C motif chemokine receptors|CD molecules	G-protein coupled receptor	3p21.31
CDK5	cyclin dependent kinase 5	Cyclin dependent kinases	None	7q36.1
CDKN1A	cyclin dependent kinase inhibitor 1A	None	kinase	6p21.2
CDKN1B	cyclin dependent kinase inhibitor 1B	None	kinase	12p13.1
CDKN2A	cyclin dependent kinase inhibitor 2A	None	transcription regulator	9p21.3
CDKN2B-AS1	CDKN2B antisense RNA 1	Antisense RNAs	None	9p21.3
CHMP2A	charged multivesicular body protein 2A	Charged multivesicular body proteins|ESCRT-III	other	19q13.43
CHMP2B	charged multivesicular body protein 2B	Charged multivesicular body proteins|ESCRT-III	other	3p11.2
CHMP4B	charged multivesicular body protein 4B	Charged multivesicular body proteins|ESCRT-III	other	20q11.22
CISD2	CDGSH iron sulfur domain 2	CDGSH iron sulfur domain containing	other	4q24
CLEC16A	C-type lectin domain containing 16A	C-type lectin domain containing	None	16p13.13
CLN3	CLN3 lysosomal/endosomal transmembrane protein, battenin	None	other	16p12.1
CLOCK	clock circadian regulator	Lysine acetyltransferases|Basic helix-loop-helix proteins|PAS domain containing	None	4q12
CLU	clusterin	Complement system regulators and receptors|MicroRNA protein coding host genes	None	8p21.1
CTSB	cathepsin B	Cathepsins	peptidase	8p23.1
CTSD	cathepsin D	Cathepsins|Peptidase family A1	peptidase	11p15.5
CXCR4	C-X-C motif chemokine receptor 4	C-X-C motif chemokine receptors|CD molecules	G-protein coupled receptor	2q22.1
DAB2IP	DAB2 interacting protein	C2 and RasGAP domain containing	None	9q33.2
DAP	death associated protein	None	transcription regulator	5p15.2
DAPK1	death associated protein kinase 1	ROCO family|Ankyrin repeat domain containing|Death associated protein kinases	kinase	9q21.33
DAPK2	death associated protein kinase 2	Death associated protein kinases	kinase	15q22.31
DAPK3	death associated protein kinase 3	Death associated protein kinases|MicroRNA protein coding host genes	kinase	19p13.3
DCN	decorin	Small leucine rich repeat proteoglycans	other	12q21.33
DDIT3	DNA damage inducible transcript 3	MicroRNA protein coding host genes	transcription regulator	12q13.3
DENND3	DENN domain containing 3	WD repeat domain containing|DENN domain containing	other	8q24.3
DEPP1	DEPP autophagy regulator 1	None	None	10q11.21
DIRAS3	DIRAS family GTPase 3	RAS type GTPase family	enzyme	1p31.3
DNAJB1	DnaJ heat shock protein family (Hsp40) member B1	DNAJ (HSP40) heat shock proteins	transcription regulator	19p13.12
DNAJB9	DnaJ heat shock protein family (Hsp40) member B9	DNAJ (HSP40) heat shock proteins	transcription regulator	7q31.1
DNM1L	dynamin 1 like	None	enzyme	12p11.21
DRAM1	DNA damage regulated autophagy modulator 1	None	other	12q23.2
DRAM2	DNA damage regulated autophagy modulator 2	None	other	1p13.3
DRD3	dopamine receptor D3	Dopamine receptors	None	3q13.31
DYNLT1	dynein light chain Tctex-type 1	Dynein 2 complex subunits|Dynein 1 complex subunits|Dyneins, axonemal outer arm complex subunits	None	6q25.3
EDEM1	ER degradation enhancing alpha-mannosidase like protein 1	Mannosidases alpha class 1	enzyme	3p26.1
EEF2K	eukaryotic elongation factor 2 kinase	Calmodulin dependent protein kinases	None	16p12.2
EI24	EI24 autophagy associated transmembrane protein	None	other	11q24.2
EIF2AK2	eukaryotic translation initiation factor 2 alpha kinase 2	Protein phosphatase 1 regulatory subunits|Eukaryotic translation initiation factor 2 alpha kinases	kinase	2p22.2
EIF2AK3	eukaryotic translation initiation factor 2 alpha kinase 3	Eukaryotic translation initiation factor 2 alpha kinases	kinase	2p11.2
EIF2S1	eukaryotic translation initiation factor 2 subunit alpha	None	translation regulator	14q23.3
EIF4G1	eukaryotic translation initiation factor 4 gamma 1	Small nucleolar RNA protein coding host genes|MIF4G domain containing proteins	translation regulator	3q27.1
ELAPOR1	endosome-lysosome associated apoptosis and autophagy regulator 1	None	None	1p13.3
ELAPOR2	endosome-lysosome associated apoptosis and autophagy regulator family member 2	None	None	7q21.12
EPAS1	endothelial PAS domain protein 1	PAS domain containing|Basic helix-loop-helix proteins	None	2p21
EPG5	ectopic P-granules 5 autophagy tethering factor	None	other	18q12.3-q21.1
EPHB2	EPH receptor B2	EPH receptors|Sterile alpha motif domain containing|MicroRNA protein coding host genes	kinase	1p36.12
ERBB2	erb-b2 receptor tyrosine kinase 2	Erb-b2 receptor tyrosine kinases|CD molecules|MicroRNA protein coding host genes|Minor histocompatibility antigens	kinase	17q12
ERN1	endoplasmic reticulum to nucleus signaling 1	Endoribonucleases	kinase	17q23.3
EVA1A	eva-1 homolog A, regulator of programmed cell death	None	other	2p12
FADD	Fas associated via death domain	Death effector domain containing|Death inducing signaling complex |Ripoptosome	other	11q13.3
FAS	Fas cell surface death receptor	Tumor necrosis factor receptor superfamily|Death inducing signaling complex |CD molecules	transmembrane receptor	10q23.31
FBXO32	F-box protein 32	F-boxes other	None	8q24.13
FBXO7	F-box protein 7	F-boxes other	enzyme	22q12.3
FIS1	fission, mitochondrial 1	Tetratricopeptide repeat domain containing	other	7q22.1
FKBP1A	FKBP prolyl isomerase 1A	MicroRNA protein coding host genes|FKBP prolyl isomerases	enzyme	20p13
FOXO1	forkhead box O1	Forkhead boxes	transcription regulator	13q14.11
FOXO3	forkhead box O3	Forkhead boxes	transcription regulator	6q21
FUNDC1	FUN14 domain containing 1	None	other	Xp11.3
FYCO1	FYVE and coiled-coil domain autophagy adaptor 1	Zinc fingers FYVE-type|GOLD domain containing	None	3p21.31
GAA	alpha glucosidase	Glycoside hydrolase family 31	enzyme	17q25.3
GABARAP	GABA type A receptor-associated protein	Autophagy related	transporter	17p13.1
GABARAPL1	GABA type A receptor associated protein like 1	Autophagy related	other	12p13.2
GABARAPL2	GABA type A receptor associated protein like 2	Autophagy related	other	16q23.1
GAPDH	glyceraldehyde-3-phosphate dehydrogenase	None	enzyme	12p13.31
GAS5	growth arrest specific 5	Long non-coding RNAs with non-systematic symbols|Small nucleolar RNA non-coding host genes	None	1q25.1
GAS8-AS1	GAS8 antisense RNA 1	Antisense RNAs	None	16q24.3
GATA4	GATA binding protein 4	GATA zinc finger domain containing	transcription regulator	8p23.1
GFAP	glial fibrillary acidic protein	Intermediate filaments Type III	other	17q21.31
GLIPR2	GLI pathogenesis related 2	CAP superfamily	other	9p13.3
GNAI3	G protein subunit alpha i3	G protein subunits alpha, group i	enzyme	1p13.3
GOPC	golgi associated PDZ and coiled-coil motif containing	PDZ domain containing	transporter	6q22.1
GRID1	glutamate ionotropic receptor delta type subunit 1	Glutamate ionotropic receptor delta type subunits|MicroRNA protein coding host genes	ion channel	10q23.1-q23.2
GRID2	glutamate ionotropic receptor delta type subunit 2	Glutamate ionotropic receptor delta type subunits	ion channel	4q22.1-q22.2
GSK3B	glycogen synthase kinase 3 beta	None	kinase	3q13.33
H19	H19 imprinted maternally expressed transcript	Long non-coding RNAs with non-systematic symbols|MicroRNA non-coding host genes	None	11p15.5
HAX1	HCLS1 associated protein X-1	None	None	1q21.3
HDAC1	histone deacetylase 1	NuRD complex subunits|Histone deacetylases, class I|MiDAC complex subunits|EMSY complex|SIN3 histone deacetylase complex subunits	transcription regulator	1p35.2-p35.1
HDAC6	histone deacetylase 6	Histone deacetylases, class IIB|Protein phosphatase 1 regulatory subunits	transcription regulator	Xp11.23
HGS	hepatocyte growth factor-regulated tyrosine kinase substrate	ESCRT-0|Zinc fingers FYVE-type|MicroRNA protein coding host genes	other	17q25.3
HIF1A	hypoxia inducible factor 1 subunit alpha	Basic helix-loop-helix proteins|PAS domain containing	transcription regulator	14q23.2
HMGB1	high mobility group box 1	Canonical high mobility group	transcription regulator	13q12.3
HMOX1	heme oxygenase 1	None	enzyme	22q12.3
HNF1A-AS1	HNF1A antisense RNA 1	Antisense RNAs	None	12q24.31
HOTAIR	HOX transcript antisense RNA	Long non-coding RNAs with non-systematic symbols	None	12q13.13
HS1BP3	HCLS1 binding protein 3	None	None	2p24.1
HSP90AA1	heat shock protein 90 alpha family class A member 1	Heat shock 90kDa proteins	enzyme	14q32.31
HSP90AB1	heat shock protein 90 alpha family class B member 1	Heat shock 90kDa proteins	enzyme	6p21.1
HSPA5	heat shock protein family A (Hsp70) member 5	Heat shock 70kDa proteins	enzyme	9q33.3
HSPA8	heat shock protein family A (Hsp70) member 8	Spliceosomal P complex|Heat shock 70kDa proteins|Spliceosomal C complex	enzyme	11q24.1
HSPB8	heat shock protein family B (small) member 8	Small heat shock proteins	kinase	12q24.23
HULC	hepatocellular carcinoma up-regulated long non-coding RNA	Long non-coding RNAs with non-systematic symbols	None	6p24.3
IFNG	interferon gamma	Interferons	cytokine	12q15
IL24	interleukin 24	Interleukins	cytokine	1q32.1
IRGM	immunity related GTPase M	None	enzyme	5q33.1
ITPR1	inositol 1,4,5-trisphosphate receptor type 1	Inositol 1,4,5-triphosphate receptors|Protein phosphatase 1 regulatory subunits	ion channel	3p26.1
KAT5	lysine acetyltransferase 5	Zinc fingers C2HC-type|MYST type domain containing lysine acetyltransferases|Tip60/Nua4 histone acetyltransferase complex subunits	None	11q13.1
KAT8	lysine acetyltransferase 8	MSL histone acetyltransferase complex|NSL histone acetyltransferase complex|Zinc fingers C2HC-type|MYST type domain containing lysine acetyltransferases	enzyme	16p11.2
KCNB1	potassium voltage-gated channel subfamily B member 1	Potassium voltage-gated channels	None	20q13.13
KDR	kinase insert domain receptor	Receptor tyrosine kinases|CD molecules|I-set domain containing|V-set domain containing	kinase	4q12
KEAP1	kelch like ECH associated protein 1	BTB domain containing|Kelch like	transcription regulator	19p13.2
LAMP1	lysosomal associated membrane protein 1	Lysosome associated membrane proteins|CD molecules	other	13q34
LAMP2	lysosomal associated membrane protein 2	Lysosome associated membrane proteins|CD molecules	enzyme	Xq24
LPIN1	lipin 1	Lipins|MicroRNA protein coding host genes	None	2p25.1
LRRK2	leucine rich repeat kinase 2	Armadillo like helical domain containing|ROCO family	kinase	12q12
LRSAM1	leucine rich repeat and sterile alpha motif containing 1	Ring finger proteins|Sterile alpha motif domain containing	enzyme	9q33.3-q34.11
MAGEA3	MAGE family member A3	MAGE family	None	Xq28
MALAT1	metastasis associated lung adenocarcinoma transcript 1	Long non-coding RNAs with non-systematic symbols	None	11q13.1
MAP1LC3A	microtubule associated protein 1 light chain 3 alpha	Autophagy related	other	20q11.22
MAP1LC3B	microtubule associated protein 1 light chain 3 beta	Autophagy related	other	16q24.2
MAP1LC3B2	microtubule associated protein 1 light chain 3 beta 2	Autophagy related	None	12q24.22
MAP1LC3C	microtubule associated protein 1 light chain 3 gamma	Autophagy related	other	1q43
MAP1S	microtubule associated protein 1S	None	enzyme	19p13.12
MAPK1	mitogen-activated protein kinase 1	Mitogen-activated protein kinases	kinase	22q11.22
MAPK10	mitogen-activated protein kinase 10	Mitogen-activated protein kinases|MicroRNA protein coding host genes	kinase	4q21.3
MAPK15	mitogen-activated protein kinase 15	Mitogen-activated protein kinases	None	8q24.3
MAPK3	mitogen-activated protein kinase 3	Mitogen-activated protein kinases	kinase	16p11.2
MAPK8	mitogen-activated protein kinase 8	Mitogen-activated protein kinases	kinase	10q11.22
MAPK9	mitogen-activated protein kinase 9	Mitogen-activated protein kinases	kinase	5q35.3
MAPT	microtubule associated protein tau	Protein phosphatase 1 regulatory subunits	other	17q21.31
MCL1	MCL1 apoptosis regulator, BCL2 family member	BCL2 family	transporter	1q21.2
MEFV	MEFV innate immunity regulator, pyrin	Tripartite motif family|Pyrin domain containing	other	16p13.3
MEG3	maternally expressed 3	Long non-coding RNAs with non-systematic symbols|MicroRNA non-coding host genes	None	14q32.2
MFN2	mitofusin 2	None	enzyme	1p36.22
MLST8	MTOR associated protein, LST8 homolog	WD repeat domain containing|MTOR complex 1|MTOR complex 2	other	16p13.3
MTDH	metadherin	None	transcription regulator	8q22.1
MTMR3	myotubularin related protein 3	Myotubularins|Zinc fingers FYVE-type|Phosphoinositide phosphatases|MicroRNA protein coding host genes	phosphatase	22q12.2
MTOR	mechanistic target of rapamycin kinase	MTOR complex 1|MTOR complex 2|Armadillo like helical domain containing	kinase	1p36.22
MUL1	mitochondrial E3 ubiquitin protein ligase 1	Ring finger proteins	None	1p36.12
MYC	MYC proto-oncogene, bHLH transcription factor	Basic helix-loop-helix proteins	transcription regulator	8q24.21
NBR1	NBR1 autophagy cargo receptor	Zinc fingers ZZ-type	other	17q21.31
NBR2	neighbor of BRCA1 lncRNA 2	Long non-coding RNAs with non-systematic symbols	None	17q21.31
NEAT1	nuclear paraspeckle assembly transcript 1	Long non-coding RNAs with non-systematic symbols|MicroRNA non-coding host genes	None	11q13.1
NEDD4	NEDD4 E3 ubiquitin protein ligase	HECT domain containing	None	15q21.3
NKX2-3	NK2 homeobox 3	NKL subclass homeoboxes and pseudogenes	transcription regulator	10q24.2
NLRC4	NLR family CARD domain containing 4	NLR family|Caspase recruitment domain containing	other	2p22.3
NLRP3	NLR family pyrin domain containing 3	NLR family|Pyrin domain containing	None	1q44
NPC1	NPC intracellular cholesterol transporter 1	Solute carriers	transporter	18q11.2
NR1D1	nuclear receptor subfamily 1 group D member 1	Nuclear receptor subfamily 1 group D	ligand-dependent nuclear receptor	17q21.1
NRBF2	nuclear receptor binding factor 2	PIK3C3 complex subunits	transcription regulator	10q21.3
NRG1	neuregulin 1	Neuregulins|I-set domain containing	growth factor	8p12
OPTN	optineurin	None	other	10p13
P4HB	prolyl 4-hydroxylase subunit beta	Protein disulfide isomerases	enzyme	17q25.3
PAQR3	progestin and adipoQ receptor family member 3	Progestin and adipoQ receptor family	None	4q21.21
PARP1	poly(ADP-ribose) polymerase 1	Zinc fingers PARP-type|Poly(ADP-ribose) polymerases	enzyme	1q42.12
PCGEM1	PCGEM1 prostate-specific transcript	Long non-coding RNAs with non-systematic symbols	None	2q32.3
PDPK1	3-phosphoinositide dependent protein kinase 1	AGC family kinases	kinase	16p13.3
PELP1	proline, glutamate and leucine rich protein 1	Large ribosomal subunit biogenesis complex|Armadillo like helical domain containing	other	17p13.2
PEX14	peroxisomal biogenesis factor 14	Peroxins	transcription regulator	1p36.22
PEX3	peroxisomal biogenesis factor 3	Peroxins	transcription regulator	6q24.2
PGK1	phosphoglycerate kinase 1	None	None	Xq21.1
PIK3C2A	phosphatidylinositol-4-phosphate 3-kinase catalytic subunit type 2 alpha	Phosphatidylinositol 3-kinase subunits	kinase	11p15.1
PIK3C3	phosphatidylinositol 3-kinase catalytic subunit type 3	Phosphatidylinositol 3-kinase subunits|PIK3C3 complex subunits	kinase	18q12.3
PIK3CA	phosphatidylinositol-4,5-bisphosphate 3-kinase catalytic subunit alpha	Phosphatidylinositol 3-kinase subunits	kinase	3q26.32
PIK3R4	phosphoinositide-3-kinase regulatory subunit 4	Armadillo like helical domain containing|WD repeat domain containing|PIK3C3 complex subunits	kinase	3q22.1
PIM2	Pim-2 proto-oncogene, serine/threonine kinase	None	kinase	Xp11.23
PINK1	PTEN induced kinase 1	MicroRNA protein coding host genes	kinase	1p36.12
PIP4K2A	phosphatidylinositol-5-phosphate 4-kinase type 2 alpha	None	kinase	10p12.2
PLEKHF1	pleckstrin homology and FYVE domain containing 1	Zinc fingers FYVE-type|Pleckstrin homology domain containing	other	19q12
PLEKHM1	pleckstrin homology and RUN domain containing M1	Pleckstrin homology domain containing	None	17q21.31
PLEKHM2	pleckstrin homology and RUN domain containing M2	Pleckstrin homology domain containing	None	1p36.21
PPP1R15A	protein phosphatase 1 regulatory subunit 15A	Protein phosphatase 1 regulatory subunits	other	19q13.2
PRKAA1	protein kinase AMP-activated catalytic subunit alpha 1	Protein kinase AMP-activated catalytic subunit alphas	kinase	5p13.1
PRKAA2	protein kinase AMP-activated catalytic subunit alpha 2	Protein kinase AMP-activated catalytic subunit alphas	kinase	1p32.2
PRKAB1	protein kinase AMP-activated non-catalytic subunit beta 1	None	kinase	12q24.23
PRKAR1A	protein kinase cAMP-dependent type I regulatory subunit alpha	Protein kinase A subunits	kinase	17q24.2
PRKCB	protein kinase C beta	AGC family kinases|C2 domain containing protein kinases|MicroRNA protein coding host genes	kinase	16p12.2-p12.1
PRKCD	protein kinase C delta	C2 domain containing protein kinases|AGC family kinases	kinase	3p21.1
PRKCQ	protein kinase C theta	AGC family kinases|C2 domain containing protein kinases	kinase	10p15.1
PRKDC	protein kinase, DNA-activated, catalytic subunit	Armadillo like helical domain containing	kinase	8q11.21
PRKN	parkin RBR E3 ubiquitin protein ligase	RBR E3 ubiquitin ligases	enzyme	6q26
PSEN1	presenilin 1	Peptidase family A22	peptidase	14q24.2
PTEN	phosphatase and tensin homolog	PTEN protein phosphatases|C2 tensin-type domain containing|Phosphoinositide phosphatases	phosphatase	10q23.31
PTENP1	phosphatase and tensin homolog pseudogene 1	None	None	9p13.3
PTPN2	protein tyrosine phosphatase non-receptor type 2	Protein tyrosine phosphatases non-receptor type	phosphatase	18p11.21
RAB12	RAB12, member RAS oncogene family	RAB, member RAS oncogene GTPases	enzyme	18p11.22
RAB13	RAB13, member RAS oncogene family	RAB, member RAS oncogene GTPases	None	1q21.3
RAB1A	RAB1A, member RAS oncogene family	RAB, member RAS oncogene GTPases	enzyme	2p14
RAB1B	RAB1B, member RAS oncogene family	RAB, member RAS oncogene GTPases|Small nucleolar RNA protein coding host genes	None	11q13.2
RAB23	RAB23, member RAS oncogene family	RAB, member RAS oncogene GTPases	None	6p12.1-p11.2
RAB24	RAB24, member RAS oncogene family	RAB, member RAS oncogene GTPases	other	5q35.3
RAB25	RAB25, member RAS oncogene family	RAB, member RAS oncogene GTPases	None	1q22
RAB32	RAB32, member RAS oncogene family	RAB, member RAS oncogene GTPases|A-kinase anchoring proteins	other	6q24.3
RAB33B	RAB33B, member RAS oncogene family	RAB, member RAS oncogene GTPases	other	4q31.1
RAB39B	RAB39B, member RAS oncogene family	RAB, member RAS oncogene GTPases	None	Xq28
RAB5A	RAB5A, member RAS oncogene family	RAB, member RAS oncogene GTPases	other	3p24.3
RAB7A	RAB7A, member RAS oncogene family	RAB, member RAS oncogene GTPases	enzyme	3q21.3
RAB8A	RAB8A, member RAS oncogene family	RAB, member RAS oncogene GTPases	None	19p13.11
RAB8B	RAB8B, member RAS oncogene family	RAB, member RAS oncogene GTPases	None	15q22.2
RAB9A	RAB9A, member RAS oncogene family	RAB, member RAS oncogene GTPases	None	Xp22.2
RAF1	Raf-1 proto-oncogene, serine/threonine kinase	Mitogen-activated protein kinase kinase kinases|RAF family	kinase	3p25.2
RB1	RB transcriptional corepressor 1	Receptor ligands	transcription regulator	13q14.2
RB1CC1	RB1 inducible coiled-coil 1	Autophagy related|Protein phosphatase 1 regulatory subunits	other	8q11.23
RCAN1	regulator of calcineurin 1	None	transcription regulator	21q22.12
RELB	RELB proto-oncogene, NF-kB subunit	IPT domain containing|NF-kappa B complex subunits	None	19q13.32
RGS19	regulator of G protein signaling 19	Regulators of G-protein signaling|MicroRNA protein coding host genes	other	20q13.33
RHEB	Ras homolog, mTORC1 binding	RAS type GTPase family	enzyme	7q36.1
RICTOR	RPTOR independent companion of MTOR complex 2	MTOR complex 2|Armadillo like helical domain containing	other	5p13.1
RPS6KB1	ribosomal protein S6 kinase B1	AGC family kinases	kinase	17q23.1
RPS6KB2	ribosomal protein S6 kinase B2	AGC family kinases	None	11q13.2
RPTOR	regulatory associated protein of MTOR complex 1	MTOR complex 1|Armadillo like helical domain containing|WD repeat domain containing	other	17q25.3
RRAGA	Ras related GTP binding A	Ras related GTP binding proteins	enzyme	9p22.1
RRAGB	Ras related GTP binding B	Ras related GTP binding proteins	enzyme	Xp11.21
RUBCN	rubicon autophagy regulator	MicroRNA protein coding host genes|PIK3C3 complex subunits	other	3q29
RUBCNL	rubicon like autophagy enhancer	PIK3C3 complex subunits	None	13q14.13
RUFY4	RUN and FYVE domain containing 4	Zinc fingers FYVE-type	None	2q35
RYR1	ryanodine receptor 1	Ryanodine receptors|Protein phosphatase 1 regulatory subunits	None	19q13.2
SCOC	short coiled-coil protein	None	other	4q31.1
SEC16A	SEC16 homolog A, endoplasmic reticulum export factor	None	None	9q34.3
SEC16B	SEC16 homolog B, endoplasmic reticulum export factor	None	None	1q25.2
SEC23A	SEC23 homolog A, COPII coat complex component	COPII coat complex	None	14q21.1
SEC23B	SEC23 homolog B, COPII coat complex component	COPII coat complex	None	20p11.23
SERPINA1	serpin family A member 1	Serpin peptidase inhibitors	other	14q32.13
SESN1	sestrin 1	None	other	6q21
SESN2	sestrin 2	None	enzyme	1p35.3
SH3GLB1	SH3 domain containing GRB2 like, endophilin B1	N-BAR domain containing|Protein phosphatase 1 regulatory subunits	enzyme	1p22.3
SIRT1	sirtuin 1	eNoSC complex|Sirtuins	transcription regulator	10q21.3
SIRT2	sirtuin 2	Sirtuins	transcription regulator	19q13.2
SIRT3	sirtuin 3	Sirtuins	None	11p15.5
SMCR8	SMCR8-C9orf72 complex subunit	SWC tripartite complex|DENN domain containing	None	17p11.2
SNAP29	synaptosome associated protein 29	SNAREs	transporter	22q11.21
SNCA	synuclein alpha	None	enzyme	4q22.1
SNCAIP	synuclein alpha interacting protein	Ankyrin repeat domain containing	None	5q23.2
SNRPD1	small nuclear ribonucleoprotein D1 polypeptide	Sm spliceosomal proteins	None	18q11.2
SNRPE	small nuclear ribonucleoprotein polypeptide E	Sm spliceosomal proteins	other	1q32.1
SNX10	sorting nexin 10	Sorting nexins	None	7p15.2
SNX18	sorting nexin 18	Sorting nexins|PX-BAR domain containing	None	5q11.2
SNX7	sorting nexin 7	Sorting nexins|PX-BAR domain containing	None	1p21.3
SOGA1	suppressor of glucose, autophagy associated 1	None	other	20q11.23
SPHK1	sphingosine kinase 1	None	kinase	17q25.1
SPNS1	SPNS lysolipid transporter 1, lysophospholipid	Solute carriers	transporter	16p11.2
SQSTM1	sequestosome 1	Zinc fingers ZZ-type	transcription regulator	5q35.3
SREBF1	sterol regulatory element binding transcription factor 1	Basic helix-loop-helix proteins|MicroRNA protein coding host genes	None	17p11.2
ST13	ST13 Hsp70 interacting protein	Tetratricopeptide repeat domain containing	other	22q13.2
STAT3	signal transducer and activator of transcription 3	SH2 domain containing	None	17q21.2
STBD1	starch binding domain 1	None	None	4q21.1
STIM1	stromal interaction molecule 1	MicroRNA protein coding host genes|Sterile alpha motif domain containing	ion channel	11p15.4
STING1	stimulator of interferon response cGAMP interactor 1	None	other	5q31.2
STK11	serine/threonine kinase 11	None	kinase	19p13.3
STK26	serine/threonine kinase 26	STRIPAK complex	None	Xq26.2
STUB1	STIP1 homology and U-box containing protein 1	U-box domain containing|Tetratricopeptide repeat domain containing	enzyme	16p13.3
STX17	syntaxin 17	Syntaxins	transporter	9q31.1
STX7	syntaxin 7	Syntaxins	transporter	6q23.2
STX8	syntaxin 8	Syntaxins	transporter	17p13.1
TAB3	TGF-beta activated kinase 1 (MAP3K7) binding protein 3	Zinc fingers RANBP2-type	other	Xp21.2
TAX1BP1	Tax1 binding protein 1	None	None	7p15.2
TBC1D14	TBC1 domain family member 14	None	other	4p16.1
TBC1D5	TBC1 domain family member 5	None	other	3p24.3
TBC1D7	TBC1 domain family member 7	TSC complex	None	6p24.1
TBK1	TANK binding kinase 1	I kappa B kinases	kinase	12q14.2
TECPR1	tectonin beta-propeller repeat containing 1	None	other	7q21.3
TECPR2	tectonin beta-propeller repeat containing 2	None	None	14q32.33
TEX264	testis expressed 264, ER-phagy receptor	None	None	3p21.2
TFEB	transcription factor EB	Basic helix-loop-helix proteins	transcription regulator	6p21.1
TGFB2-OT1	TGFB2 overlapping transcript 1	Overlapping transcripts	None	1q41
TIGAR	TP53 induced glycolysis regulatory phosphatase	Sugar phosphatases	enzyme	12p13.32
TM9SF1	transmembrane 9 superfamily member 1	Transmembrane 9 superfamily members	transporter	14q12
TMEM150B	transmembrane protein 150B	None	None	19q13.42
TMEM41B	transmembrane protein 41B	None	None	11p15.4
TMEM74	transmembrane protein 74	None	other	8q23.1
TNFSF10	TNF superfamily member 10	CD molecules|Tumor necrosis factor superfamily	cytokine	3q26
TP53	tumor protein p53	None	transcription regulator	17p13.1
TP53INP1	tumor protein p53 inducible nuclear protein 1	None	other	8q22.1
TP53INP2	tumor protein p53 inducible nuclear protein 2	None	other	20q11.22
TP63	tumor protein p63	MicroRNA protein coding host genes	transcription regulator	3q28
TP73	tumor protein p73	None	transcription regulator	1p36.32
TRAF3	TNF receptor associated factor 3	Zinc fingers TRAF-type|Ring finger proteins|TNF receptor associated factors	None	14q32.32
TRAF6	TNF receptor associated factor 6	Zinc fingers TRAF-type|Ring finger proteins|TNF receptor associated factors	other	11p12
TRAP1	TNF receptor associated protein 1	Heat shock 90kDa proteins	None	16p13.3
TRIM13	tripartite motif containing 13	Ring finger proteins|Tripartite motif family	enzyme	13q14.2
TRIM16	tripartite motif containing 16	Tripartite motif family	None	17p12
TRIM17	tripartite motif containing 17	Ring finger proteins|Tripartite motif family	enzyme	1q42.13
TRIM28	tripartite motif containing 28	Ring finger proteins|PHD finger proteins|Protein phosphatase 1 regulatory subunits|MicroRNA protein coding host genes|Bromodomain containing|Tripartite motif family	None	19q13.43
TRIM5	tripartite motif containing 5	Tripartite motif family|Ring finger proteins	enzyme	11p15.4
TSC1	TSC complex subunit 1	TSC complex|Armadillo like helical domain containing	other	9q34
TSC2	TSC complex subunit 2	TSC complex|Armadillo like helical domain containing|Protein phosphatase 1 regulatory subunits	other	16p13.3
TSG101	tumor susceptibility 101	ESCRT-I	transcription regulator	11p15.1
TTR	transthyretin	Gla domain containing	None	18q12.1
UBQLN1	ubiquilin 1	Ubiquilin family	other	9q21.32
UBQLN2	ubiquilin 2	Ubiquilin family	None	Xp11.21
UBQLN4	ubiquilin 4	Ubiquilin family	None	1q22
UCA1	urothelial cancer associated 1	Long non-coding RNAs with non-systematic symbols	None	19p13.12
ULK1	unc-51 like autophagy activating kinase 1	Autophagy related	kinase	12q24.33
ULK2	unc-51 like autophagy activating kinase 2	Autophagy related	kinase	17p11.2
ULK3	unc-51 like kinase 3	MicroRNA protein coding host genes	kinase	15q24.1
USP10	ubiquitin specific peptidase 10	Ubiquitin specific peptidases	peptidase	16q24.1
USP33	ubiquitin specific peptidase 33	Ubiquitin specific peptidases	peptidase	1p31.1
USP36	ubiquitin specific peptidase 36	Ubiquitin specific peptidases	None	17q25.3
UVRAG	UV radiation resistance associated	C2 domain containing|PIK3C3 complex subunits	other	11q13.5
VAMP8	vesicle associated membrane protein 8	Vesicle associated membrane proteins	transporter	2p11.2
VCP	valosin containing protein	AAA ATPases	enzyme	9p13.3
VDAC1	voltage dependent anion channel 1	Voltage dependent anion channels	ion channel	5q31.1
VMP1	vacuole membrane protein 1	MicroRNA protein coding host genes	other	17q23.1
VPS11	VPS11 core subunit of CORVET and HOPS complexes	CORVET complex|HOPS complex|Ring finger proteins	None	11q23.3
VTI1B	vesicle transport through interaction with t-SNAREs 1B	SNAREs	transporter	14q24.1
WDFY3	WD repeat and FYVE domain containing 3	BEACH domain containing |Armadillo like helical domain containing|Zinc fingers FYVE-type|WD repeat domain containing	enzyme	4q21.23
WDR41	WD repeat domain 41	SWC tripartite complex|WD repeat domain containing	None	5q13.3-q14.1
WDR45	WD repeat domain 45	WIPI family|WD repeat domain containing	other	Xp11.23
WIPI1	WD repeat domain, phosphoinositide interacting 1	WIPI family|Autophagy related|WD repeat domain containing	other	17q24.2
WIPI2	WD repeat domain, phosphoinositide interacting 2	WIPI family|Autophagy related|WD repeat domain containing	other	7p22.1
XBP1	X-box binding protein 1	Basic leucine zipper proteins	transcription regulator	22q12.1
ZFYVE1	zinc finger FYVE-type containing 1	Zinc fingers FYVE-type	other	14q24.2
ZKSCAN3	zinc finger with KRAB and SCAN domains 3	SCAN domain containing|Zinc fingers C2H2-type	transcription regulator	6p22.1

## Sheet: INTERSECT
MirTarBase (>1 method)	Match	Target-Scan (first 200)	Match	miRDB (Target Score >= 75)	Match		Human autophagy database		Gene ALREADY TESTED	MirTarBase (>1 method)	Autophagy function
NACC1		PLGRKT		Mospd1			ABL2		BIRC5	Match	negative
ROBO1		SAMD12		Rimbp2			AKT1		RICTOR	Match	negative
LASP1		SYT13		Shank2			ALDH1A3		PRKDC	Match	positive
BIRC5	Match	ONECUT2		Hectd2			AMBRA1		HMGB1	Match	positive
VOPP1		PIEZO2		Cttnbp2nl			ANXA7		CDKN1B	Match	positive
GJA1		KCNIP3		Ret			APOL1
TOB1		MOSPD1		Slc6a1			ARNT		Gene PREDICTED	Target-Scan (first 200)	Autophagy function
COL1A1		CA2		Sh3kbp1			ARSA		RAB8A	Match	?
SHMT1		FAM3C		Pold3			ARSB		SNX18	Match	positive
LAMB3		SGCZ		Kcnj6			ASIC1		ABL2	Match	?
RICTOR	Match	RABGAP1L		Rara			ATF4
NFE2L1		TSHZ2		Nup50			ATF6		Gene PREDICTED	miRDB (Target Score >= 75)	Autophagy function
ACTN1		YEATS4		Rassf2			ATG10		Snx18	Match	positive
SH3GL1		HECTD2		Tmem25			ATG101		Rab1a	Match	positive
IKBKB		HERPUD2		Ermp1			ATG12		Tp53inp2	Match	positive
PRKDC	Match	CTC-360G5.1		Rnf103			ATG12P1		Edem1	Match	?
POU2F2		C3orf70		Klhl29			ATG13		Eif2ak3	Match	positive
NPAS2		TMEM25		Grm1			ATG14		Asic1	Match	positive
CA2		NMT2		Reln			ATG16L1		Ubqln2	Match	positive
SOCS3		GNG3		Hoxd10			ATG16L2
SFRP2		BMI1		Kirrel3			ATG2A
DKK2		HOOK1		Pcmtd2			ATG2B				FUNCTION
BMI1		HOXA1		Acsl1			ATG3		SNX18	2 Match	Autophagy upregulation
MBNL2		SETBP1		Herpud2			ATG3P1		HMGB1	Match	Autophagy upregulation
EFNA1		VOPP1		Lgr4			ATG4A		Eif2ak3	Match	Autophagy upregulation
NUP93		PDE12		Mdga1			ATG4B		Tp53inp2	Match	Autophagy upregulation
MRPS27		C10orf35		Ddx41			ATG4C		CDKN1B	Match	Autophagy upregulation
EBP		DES		Anks1b			ATG4D
MAFG		MDGA2		Snx18	Match		ATG5		RICTOR	Match	Autophagy downregulation
SP1		NUP50		Stam2			ATG7		BIRC5	Match	Autophagy downregulation
BIRC6		KLHL29		Zfyve26			ATG9A
STAM2		COMMD3-BMI1		Chm			ATG9B		METHOD OF SELECTION
Onecut2		RGS17		Rabep1			ATIC
CDK6		LMO7		Calcrl			ATP13A2		miR-218-5p targets screened using:
HMGB1	Match	TAF11		Hs3st2			ATP6V0C		miR-Tar Base for human	>1 method verified
PDGFRA		SPI1		Vps37a			AURKA		Target Scan for rat	first 200 best score
GLI2		PTP4A1		Zbtb11			BAG1		miRDB for rat	Target Score >= 75
OTUD7B		KIRREL3		Pld5			BAG3
RUNX2		FAM196B		Wnt2b			BAK1		Intersected with Human autophagy database genes
CDH2		FZD4		Ppp4r3b			BANCR
TFF1		B3GAT1		Hivep1			BAX		Total: 14 genes matched
SMO		MDGA1		Brinp3			BCAS3		One gene in two databases (SNX18)
TTC39C		RUNX3		Tlr4			BCL2		13 genes in a separate database
SEMA4A		SKAP1		Vat1			BCL2L1
LRRC28		RNF103		Ebf3			BDNF		7 most promising genes selected
BMX		RNF139		Usp32			BECN1		SNX18	PREDICTED, 2 Matches
CTNND2		KCNJ6		Hook1			BECN2		HMGB1	TESTED
Ddx58		ZNF654		Ube2h			BIRC5		Eif2ak3	PREDICTED
SLC38A1		PTPRA		Mier3			BNIP1		Tp53inp2	PREDICTED
IFNAR2		VAT1		Hapln1			BNIP3		CDKN1B	TESTED
SLC25A36		POLD3		Pqlc3			BNIP3L		RICTOR	TESTED
PAWR		C2orf88		Klf9			BOK
NAA15		EPS8		Sorcs1			BSN
FOXN2		MIER3		Rnf41			C19orf12
KIAA1161		ITM2C		Car2			C9orf72
TPD52		GLCE		Dhtkd1			CALCOCO2
BTF3L4		SSR3		Gnas			CAMK2A
PUM2		SERPINI1		Plgrkt			CAMKK2
BTG2		ZMAT4		Pdgfra			CANX
SHOC2		SERTAD4		Ptp4a1			CAPN1
FAM217B		GPR45		Daam1			CAPN10
HNRNPA3		KCTD9		Eif5a2			CAPN2
MTPAP		TMEM178A		Rtkn2			CAPNS1
PPP6C		CBX3		Dazap1			CASP1
H2AFX		TUSC5		Rab1a	Match		CASP3
SLC35C2		TOB1		Kcnh1			CASP4
GFPT1		IFT80		Rgs17			CASP8
DAZAP1		STAM2		Rhoq			CCL2
NDUFA6		ZBTB11		Proz			CCNY
PPP1CC		CHM		Epha5			CCR2
CD99		SLC6A1		Trhde			CDK5
AHI1		RNF41		Adgrb3			CDKN1A
RNF219		FAM175B		Purb			CDKN1B
HECTD2		LRAT		Uhrf1bp1l			CDKN2A
MFAP3		RPS6KA3		Rcor1			CDKN2B-AS1
WARS		UBE2H		Trim9			CHMP2A
KCNK6		USP32		Ptprn2			CHMP2B
TNIP2		RAB8A	Match	Mab21l3			CHMP4B
GHITM		OTUD7B		Yeats4			CISD2
BLOC1S6		DCBLD2		Snx4			CLEC16A
MPRIP		FAM63B		Ncan			CLN3
NUFIP2		ELMO1		Gprc5b			CLOCK
ZFX		SHANK2		Jade1			CLU
ANKRD27		DDX41		Tp53inp2	Match		CTSB
EGFR		TBC1D9B		Zmiz2			CTSD
RIMKLB		ADIPOR2		Tacc1			CXCR4
CCDC74B		FBXO28		Vopp1			DAB2IP
CCDC74A		HIVEP1		Pbx2			DAP
FAM198B		SHISA6		Ankrd27			DAPK1
CCDC88C		NEBL		Edem1	Match		DAPK2
C17orf102		NUMB		RGD1561149			DAPK3
PAK2		RET		Med17			DCN
CASS4		SCRT1		Flrt3			DDIT3
PRLR		RCC1		Fbxl14			DENND3
ZNF354C		KLF12		Zmiz1			DEPP1
HIST1H2BK		SHC4		Twistnb			DIRAS3
UBE2V1		INTS6		Slc12a2			DNAJB1
TMEM64		RARA		Cpne8			DNAJB9
TMEM189-UBE2V1		SNX4		Plekhg1			DNM1L
TMEM189		GPR63		Fgl2			DRAM1
NRAS		IKZF1		Wdr44			DRAM2
ELL2		EXD2		Rnf139			DRD3
GLDN		RER1		Gsdma			DYNLT1
KIAA1804		SEC61A1		Ptprm			EDEM1
ELOVL6		TPCN1		Rcbtb1			EEF2K
OIP5		TMEM151A		Sft2d3			EI24
GDE1		GNAI2		Clcn3			EIF2AK2
SALL3		LGR4		Gskip			EIF2AK3
ZNF566		SLC24A4		Tspan5			EIF2S1
RHOQ		PROSC		Gnb1			EIF4G1
CCDC6		ACTN1		Cacna1g			ELAPOR1
CDKN2AIP		SPHKAP		Fzd4			ELAPOR2
VAT1		SOCS3		Sertad2			EPAS1
POC1B-GALNT4		CASKIN1		Slc16a7			EPG5
LNPEP		JMY		Arl8b			EPHB2
GPRC5B		IGSF11		Thegl			ERBB2
GALNT4		PQLC3		Cul3			ERN1
ETNK1		RIC3		Col4a3bp			EVA1A
CNNM2		ST8SIA4		Eif2ak3	Match		FADD
ZNF813		SMEK2		Npas2			FAS
LMNB1		ZNF280C		Rab6a			FBXO32
PAIP2		ARF6		Tmem178a			FBXO7
KSR2		USP6		Insyn2			FIS1
AGO1		SIK2		Golga7			FKBP1A
PDCD4		CLK3		Impad1			FOXO1
SRRM4		RAB6A		Sertad4			FOXO3
RAB30		AL626787.1		Sfrp2			FUNDC1
CYP24A1		GNAS		Igsf11			FYCO1
TEX9		DCUN1D1		Gpr45			GAA
WDR66		ZFY		Asic1	Match		GABARAP
SEMA3G		VPS37A		Fam3c			GABARAPL1
RPL35		L3MBTL3		Kctd9			GABARAPL2
HNRNPA1L2		SH3GL1		Man2a1			GAPDH
TFRC		TMED8		Rps6ka3			GAS5
RPP25		TMUB2		Cep55			GAS8-AS1
NUP210		TPBGL		Tob1			GATA4
HNRNPA1		SCN4B		Fam20b			GFAP
CDKN1B	Match	SNX18	Match	Nucb2			GLIPR2
LEF1		TRIM71		Kcnd2			GNAI3
MITF		SPRED2		Ssr3			GOPC
NRP1		SMUG1		Pum2			GRID1
FN1		MVB12B		Khdrbs1			GRID2
SV2A		DPF3		Ptprr			GSK3B
EZR		BBX		Mbnl3			H19
		GUCY1A2		Inhbb			HAX1
		HCN3		Lasp1			HDAC1
		HS3ST3B1		Thoc2			HDAC6
		HOXD10		Lypd6b			HGS
		PLXDC2		Socs3			HIF1A
		FAM109A		Ubqln2	Match		HMGB1
		ZFX		Esm1			HMOX1
		PBX2		Errfi1			HNF1A-AS1
		GDPD5		Grip1			HOTAIR
		BAI3		Larp4b			HS1BP3
		TSPAN3		Dusp5			HSP90AA1
		SERTAD2		Anxa13			HSP90AB1
		ONECUT3		Gpc5			HSPA5
		CALN1		Col1a1			HSPA8
		ANKRD40		Ppp4r2			HSPB8
		EIF5A2		Ikbkb			HULC
		KCNK2		Klhdc1			IFNG
		NXT2		Sgpl1			IL24
		RELN		Crebzf			IRGM
		DKK2		Robo2			ITPR1
		ROBO1		Wdr47			KAT5
		FAM20B		Plppr4			KAT8
		SH3KBP1		Otud7b			KCNB1
		FAM196A		Dcaf10			KDR
		MAFG		Kcnk1			KEAP1
		CDCA7L		Nrcam			LAMP1
		DCX		Slc6a17			LAMP2
		SERP1		Sephs1			LPIN1
		FAM65B		Arl5b			LRRK2
		PPP4R2		Arpc1b			LRSAM1
		HAPLN1		Zdhhc8			MAGEA3
		PAG1		Pde7a			MALAT1
		HOXD8		Caskin1			MAP1LC3A
		CPNE8		Kdm5a			MAP1LC3B
		GSX2		Taf1d			MAP1LC3B2
		SFMBT1		Ttyh3			MAP1LC3C
		CHST8		Abcg4			MAP1S
		KIAA1045		Tnfrsf1a			MAPK1
		OTX2		Galnt13			MAPK10
		CTTNBP2NL		Fchsd2			MAPK15
		ERMP1		Cldn16			MAPK3
		CEP55		Ranbp10			MAPK8
		PPP2R5A		Mmaa			MAPK9
		HS3ST2		Kcnj16			MAPT
		LMNB1		Sult1d1			MCL1
		RCBTB1		Hcfc1			MEFV
		MITF		Mitf			MEG3
		VASH2		Slc5a7			MFN2
		SCN2B		Slc45a3			MLST8
		SYS1		Slc39a1			MTDH
		RNF165		Tmub2			MTMR3
		ABL2	Match	Ebf2			MTOR
		PLD5		Epc1			MUL1
		TSPAN5		Stxbp5			MYC
		HLF					NBR1
							NBR2
							NEAT1
							NEDD4
							NKX2-3
							NLRC4
							NLRP3
							NPC1
							NR1D1
							NRBF2
							NRG1
							OPTN
							P4HB
							PAQR3
							PARP1
							PCGEM1
							PDPK1
							PELP1
							PEX14
							PEX3
							PGK1
							PIK3C2A
							PIK3C3
							PIK3CA
							PIK3R4
							PIM2
							PINK1
							PIP4K2A
							PLEKHF1
							PLEKHM1
							PLEKHM2
							PPP1R15A
							PRKAA1
							PRKAA2
							PRKAB1
							PRKAR1A
							PRKCB
							PRKCD
							PRKCQ
							PRKDC
							PRKN
							PSEN1
							PTEN
							PTENP1
							PTPN2
							RAB12
							RAB13
							RAB1A
							RAB1B
							RAB23
							RAB24
							RAB25
							RAB32
							RAB33B
							RAB39B
							RAB5A
							RAB7A
							RAB8A
							RAB8B
							RAB9A
							RAF1
							RB1
							RB1CC1
							RCAN1
							RELB
							RGS19
							RHEB
							RICTOR
							RPS6KB1
							RPS6KB2
							RPTOR
							RRAGA
							RRAGB
							RUBCN
							RUBCNL
							RUFY4
							RYR1
							SCOC
							SEC16A
							SEC16B
							SEC23A
							SEC23B
							SERPINA1
							SESN1
							SESN2
							SH3GLB1
							SIRT1
							SIRT2
							SIRT3
							SMCR8
							SNAP29
							SNCA
							SNCAIP
							SNRPD1
							SNRPE
							SNX10
							SNX18
							SNX7
							SOGA1
							SPHK1
							SPNS1
							SQSTM1
							SREBF1
							ST13
							STAT3
							STBD1
							STIM1
							STING1
							STK11
							STK26
							STUB1
							STX17
							STX7
							STX8
							TAB3
							TAX1BP1
							TBC1D14
							TBC1D5
							TBC1D7
							TBK1
							TECPR1
							TECPR2
							TEX264
							TFEB
							TGFB2-OT1
							TIGAR
							TM9SF1
							TMEM150B
							TMEM41B
							TMEM74
							TNFSF10
							TP53
							TP53INP1
							TP53INP2
							TP63
							TP73
							TRAF3
							TRAF6
							TRAP1
							TRIM13
							TRIM16
							TRIM17
							TRIM28
							TRIM5
							TSC1
							TSC2
							TSG101
							TTR
							UBQLN1
							UBQLN2
							UBQLN4
							UCA1
							ULK1
							ULK2
							ULK3
							USP10
							USP33
							USP36
							UVRAG
							VAMP8
							VCP
							VDAC1
							VMP1
							VPS11
							VTI1B
							WDFY3
							WDR41
							WDR45
							WIPI1
							WIPI2
							XBP1
							ZFYVE1
							ZKSCAN3
